# Supplementary material for: RSK1 and RSK2 serine/threonine kinases regulate different transcription programs in cancer
Source: Front Cell Dev Biol. 2023 Jan 4;10:1015665. doi: 10.3389/fcell.2022.1015665 (PMC9845784; doi:10.3389/fcell.2022.1015665)
Supplement: Supplementary file 1 [file Table2.XLSX]

## Sheet: Sheet1
#%result_name=Analysis_31
#%array_type=Clariom_S_Human
#%annotation=Clariom_S_Human.r1.na36.hg38.a1.transcript.csv
#%comparison=EGF: RSK1 vs NT
ID	EGF: RSK1 Avg (log2)	EGF: NT Avg (log2)	Fold Change	P-val	FDR P-val	Gene Symbol	Description	Group
TC0600011945.hg.1	10.78	6.36	21.32	1.04e-15	1.12e-11	RCAN2	regulator of calcineurin 2	Coding
TC0X00009356.hg.1	13.81	10.71	8.59	8.21e-14	2.94e-10	TMEM47	transmembrane protein 47	Coding
TC0400012796.hg.1	10.12	13.13	-8.04	1.32e-13	4.04e-10	PDGFRA	platelet-derived growth factor receptor, alpha polypeptide	Multiple_Complex
TC1200008176.hg.1	9.9	5.05	28.91	7.74e-13	1.66e-09	LGR5	leucine-rich repeat containing G protein-coupled receptor 5	Multiple_Complex
TC1200008474.hg.1	9.51	11.6	-4.26	1.75e-12	3.12e-09	SOCS2	suppressor of cytokine signaling 2	Coding
TC2100008477.hg.1	7.84	10.9	-8.3	1.64e-12	3.12e-09	S100B	S100 calcium binding protein B	Coding
TC1700009731.hg.1	10.99	7.44	11.75	2.27e-12	3.24e-09	GAS7	growth arrest-specific 7	Multiple_Complex
TC1000011400.hg.1	7.44	10.07	-6.2	3.07e-12	4.12e-09	ANKRD1	ankyrin repeat domain 1 (cardiac muscle)	Multiple_Complex
TC0200014800.hg.1	9.58	5.85	13.32	3.75e-12	4.47e-09	SLC38A11	solute carrier family 38, member 11	Multiple_Complex
TC1200012680.hg.1	8.95	4.85	17.23	4.44e-12	5.01e-09	ACSS3	acyl-CoA synthetase short-chain family member 3	Multiple_Complex
TC0700009145.hg.1	10.81	12.83	-4.07	4.88e-12	5.23e-09	MEST	mesoderm specific transcript	Multiple_Complex
TC0X00009101.hg.1	14.33	15.78	-2.75	1.53e-11	1.5e-08	GPM6B	glycoprotein M6B	Multiple_Complex
TC2100008030.hg.1	12.4	14.18	-3.46	1.79e-11	1.67e-08	RCAN1	regulator of calcineurin 1	Multiple_Complex
TC0700010604.hg.1	9.09	6.89	4.61	2.42e-11	1.88e-08	CPVL	carboxypeptidase, vitellogenic-like	Multiple_Complex
TC1500007060.hg.1	10.16	7.15	8.04	2.45e-11	1.88e-08	MAP1A	microtubule associated protein 1A	Multiple_Complex
TC1200008275.hg.1	7.67	4.6	8.39	4.62e-11	3.09e-08	SYT1	synaptotagmin I	Multiple_Complex
TC2100007446.hg.1	14.02	12.54	2.79	4.75e-11	3.09e-08	COL6A1	collagen, type VI, alpha 1	Multiple_Complex
TC0100015868.hg.1	8.94	11.32	-5.22	5.04e-11	3.18e-08	S100A2	S100 calcium binding protein A2	Multiple_Complex
TC0300011834.hg.1	12.44	10.25	4.55	8.35e-11	4.84e-08	FILIP1L	filamin A interacting protein 1-like	Multiple_Complex
TC0400009088.hg.1	9.82	7.02	6.97	9.69e-11	4.95e-08	GUCY1B3	guanylate cyclase 1, soluble, beta 3	Multiple_Complex
TC0600013757.hg.1	13.03	11.33	3.23	8.86e-11	4.95e-08	SOD2	superoxide dismutase 2, mitochondrial	Multiple_Complex
TC1200010252.hg.1	9.95	6.55	10.54	9.35e-11	4.95e-08	TMTC1	transmembrane and tetratricopeptide repeat containing 1	Multiple_Complex
TC2200007150.hg.1	11.2	8.98	4.66	9.04e-11	4.95e-08	TIMP3	TIMP metallopeptidase inhibitor 3	Multiple_Complex
TC1700009850.hg.1	13.52	14.96	-2.71	1.13e-10	5.39e-08	PMP22	peripheral myelin protein 22	Multiple_Complex
TC0100015634.hg.1	12.72	11.42	2.46	1.72e-10	7.25e-08	ACP6	acid phosphatase 6, lysophosphatidic	Multiple_Complex
TC1400010772.hg.1	7.28	9.69	-5.34	1.98e-10	8.01e-08	DIO2	deiodinase, iodothyronine, type II	Coding
TC0800012427.hg.1	13.38	11.72	3.16	2.22e-10	8.64e-08	STAU2	staufen double-stranded RNA binding protein 2	Multiple_Complex
TC0600009439.hg.1	8.55	5.93	6.15	3.12e-10	1.17e-07	TMEM200A	transmembrane protein 200A	Coding
TC0600008109.hg.1	12.68	10.91	3.42	5.21e-10	1.93e-07	VEGFA	vascular endothelial growth factor A	Multiple_Complex
TC0800010825.hg.1	9.06	6.71	5.11	6.25e-10	2.22e-07	JPH1	junctophilin 1	Multiple_Complex
TC1000010722.hg.1	10.24	8.15	4.25	6.14e-10	2.22e-07	SLC16A9	solute carrier family 16, member 9	Multiple_Complex
TC0800010823.hg.1	13.44	12.27	2.24	6.56e-10	2.23e-07	TCEB1	transcription elongation factor B (SIII), polypeptide 1 (15kDa, elongin C)	Multiple_Complex
TC0800011395.hg.1	10.49	8.6	3.7	8.27e-10	2.73e-07	LRP12	LDL receptor related protein 12	Multiple_Complex
TC2000009058.hg.1	8.79	6.25	5.83	8.47e-10	2.75e-07	TGM2	transglutaminase 2	Multiple_Complex
TC0300014031.hg.1	12.03	10.63	2.65	9.5e-10	2.95e-07	CCDC80; LINC01279	coiled-coil domain containing 80; long intergenic non-protein coding RNA 1279	Multiple_Complex
TC0800008478.hg.1	14.32	13.09	2.35	9.5e-10	2.95e-07	FZD6	frizzled class receptor 6	Coding
TC0700008875.hg.1	15.17	13.91	2.4	1.13e-09	3.38e-07	MET	MET proto-oncogene, receptor tyrosine kinase	Multiple_Complex
TC0900006559.hg.1	9.69	11.46	-3.42	1.13e-09	3.38e-07	CD274	CD274 molecule	Multiple_Complex
TC0900006748.hg.1	8.51	10.67	-4.45	1.18e-09	3.46e-07	ADAMTSL1	ADAMTS like 1	Multiple_Complex
TC0300008242.hg.1	14.46	13.16	2.45	1.52e-09	4.36e-07	ALCAM	activated leukocyte cell adhesion molecule	Multiple_Complex
TC0200014771.hg.1	7.8	4.75	8.29	1.6e-09	4.53e-07	FAP	fibroblast activation protein alpha	Multiple_Complex
TC1700007204.hg.1	13.96	12.6	2.55	1.63e-09	4.53e-07	SPECC1	sperm antigen with calponin homology and coiled-coil domains 1	Multiple_Complex
TC0600013190.hg.1	13.52	12.15	2.59	1.74e-09	4.73e-07	MOXD1	monooxygenase, DBH-like 1	Multiple_Complex
TC0800008150.hg.1	13.2	11.91	2.45	1.74e-09	4.73e-07	CPNE3	copine III	Multiple_Complex
TC0800008028.hg.1	8.99	6.98	4.02	2.4e-09	6.39e-07	PKIA	protein kinase (cAMP-dependent, catalytic) inhibitor alpha	Multiple_Complex
TC0800008032.hg.1	9.65	8.14	2.85	2.41e-09	6.39e-07	ZC2HC1A	zinc finger, C2HC-type containing 1A	Multiple_Complex
TC0500007368.hg.1	12.72	10.97	3.35	2.51e-09	6.48e-07	ITGA2	integrin, alpha 2 (CD49B, alpha 2 subunit of VLA-2 receptor)	Multiple_Complex
TC0600009459.hg.1	11.4	9.8	3.02	2.81e-09	7.19e-07	ENPP1	ectonucleotide pyrophosphatase/phosphodiesterase 1	Multiple_Complex
TC0900007518.hg.1	11.13	9.84	2.45	3.03e-09	7.64e-07	MAMDC2	MAM domain containing 2	Multiple_Complex
TC1600011585.hg.1	8.17	9.9	-3.3	3.09e-09	7.7e-07	DBNDD1	dysbindin (dystrobrevin binding protein 1) domain containing 1	Multiple_Complex
TC1100010580.hg.1	8.63	6.55	4.23	3.44e-09	8.38e-07	LRRC4C	leucine rich repeat containing 4C	Multiple_Complex
TC0800008266.hg.1	13.7	12.35	2.55	3.59e-09	8.56e-07	DPY19L4	dpy-19-like 4 (C. elegans)	Multiple_Complex
TC1700010314.hg.1	7.44	4.86	5.98	3.76e-09	8.86e-07	EVI2A; EVI2B	ecotropic viral integration site 2A; ecotropic viral integration site 2B	Coding
TC0800008467.hg.1	12.85	11.17	3.2	4.16e-09	9.69e-07	ATP6V1C1	ATPase, H+ transporting, lysosomal 42kDa, V1 subunit C1	Multiple_Complex
TC0600006967.hg.1	6.56	8.95	-5.24	4.48e-09	1.03e-06	EDN1	endothelin 1	Multiple_Complex
TC1200010740.hg.1	8.81	10.75	-3.85	4.75e-09	1.08e-06	KRT80	keratin 80, type II	Multiple_Complex
TC0500013301.hg.1	10.8	8.99	3.52	5.45e-09	1.22e-06	DAB2	Dab, mitogen-responsive phosphoprotein, homolog 2 (Drosophila)	Multiple_Complex
TC0800011041.hg.1	9.36	7.06	4.9	5.63e-09	1.22e-06	MMP16	matrix metallopeptidase 16 (membrane-inserted)	Multiple_Complex
TC0800011139.hg.1	11.49	10	2.82	5.63e-09	1.22e-06	KIAA1429	KIAA1429	Multiple_Complex
TC0500012394.hg.1	9.44	7.78	3.15	5.85e-09	1.24e-06	C5orf46	chromosome 5 open reading frame 46	Multiple_Complex
TC0800008011.hg.1	12.46	10.85	3.05	6.43e-09	1.35e-06	ZFHX4	zinc finger homeobox 4	Multiple_Complex
TC1200011474.hg.1	12.83	11.03	3.5	6.86e-09	1.43e-06	ATP2B1	ATPase, Ca++ transporting, plasma membrane 1	Multiple_Complex
TC0800007976.hg.1	12.01	10.67	2.53	7.62e-09	1.56e-06	TMEM70; RPS20P21	transmembrane protein 70; ribosomal protein S20 pseudogene 21	Multiple_Complex
TC0800011312.hg.1	13.23	11.64	3	7.6e-09	1.56e-06	RRM2B	ribonucleotide reductase M2 B (TP53 inducible)	Multiple_Complex
TC2100007451.hg.1	12.28	10.42	3.63	8.02e-09	1.58e-06	COL6A2	collagen, type VI, alpha 2	Multiple_Complex
TC1000011904.hg.1	13.71	12.1	3.05	8.27e-09	1.61e-06	ABLIM1	actin binding LIM protein 1	Multiple_Complex
TC0500013155.hg.1	8.25	6.38	3.66	8.42e-09	1.63e-06	BASP1	brain abundant, membrane attached signal protein 1	Coding
TC1600008218.hg.1	6.25	8.22	-3.9	9.33e-09	1.79e-06	HAS3	hyaluronan synthase 3	Multiple_Complex
TC2100007140.hg.1	11.78	10.56	2.33	9.91e-09	1.87e-06	ETS2	v-ets avian erythroblastosis virus E26 oncogene homolog 2	Multiple_Complex
TC0800010765.hg.1	15.84	14.78	2.09	1.01e-08	1.89e-06	TRAM1	translocation associated membrane protein 1	Multiple_Complex
TC0900009127.hg.1	8.26	9.45	-2.28	1.02e-08	1.89e-06	COL5A1	collagen, type V, alpha 1	Multiple_Complex
TC0500012498.hg.1	9.39	7.71	3.19	1.06e-08	1.95e-06	ANXA6	annexin A6	Multiple_Complex
TC1100009533.hg.1	6.37	8.1	-3.32	1.12e-08	2.03e-06	ADAMTS15	ADAM metallopeptidase with thrombospondin type 1 motif 15	Multiple_Complex
TC1400008486.hg.1	8.39	6.76	3.1	1.16e-08	2.08e-06	CRIP2	cysteine-rich protein 2	Multiple_Complex
TC0800012176.hg.1	11.75	10.71	2.05	1.19e-08	2.1e-06	PLEC	plectin	Multiple_Complex
TC0800009239.hg.1	11.93	10.73	2.3	1.33e-08	2.29e-06	CYC1	cytochrome c-1	Multiple_Complex
TC0800012433.hg.1	13.31	12.17	2.2	1.33e-08	2.29e-06	TPD52	tumor protein D52	Multiple_Complex
TC0800011372.hg.1	12.85	11.58	2.42	1.36e-08	2.31e-06	SLC25A32	solute carrier family 25 (mitochondrial folate carrier), member 32	Multiple_Complex
TC0400012437.hg.1	7.88	9.8	-3.78	1.42e-08	2.38e-06	SCRG1	stimulator of chondrogenesis 1	Coding
TC0800012206.hg.1	12.53	11.02	2.85	1.42e-08	2.38e-06	DGAT1; MIR6848	diacylglycerol O-acyltransferase 1; microRNA 6848	Multiple_Complex
TC0600012314.hg.1	10.4	9.05	2.54	1.5e-08	2.48e-06	COL12A1	collagen, type XII, alpha 1	Multiple_Complex
TC0800011074.hg.1	8.68	6.96	3.28	1.5e-08	2.48e-06	C8orf88	chromosome 8 open reading frame 88	Multiple_Complex
TC0800010703.hg.1	11.47	10.15	2.51	1.57e-08	2.56e-06	ARFGEF1	ADP-ribosylation factor guanine nucleotide-exchange factor 1 (brefeldin A-inhibited)	Multiple_Complex
TC1900009439.hg.1	11.44	10.15	2.44	1.57e-08	2.56e-06	CD70	CD70 molecule	Multiple_Complex
TC1300008609.hg.1	11.32	9.82	2.83	1.65e-08	2.66e-06	DCLK1	doublecortin-like kinase 1	Multiple_Complex
TC0200015650.hg.1	12.58	10.92	3.16	1.73e-08	2.75e-06	FN1	fibronectin 1	Multiple_Complex
TC0800007957.hg.1	12.18	10.85	2.51	1.77e-08	2.79e-06	RDH10	retinol dehydrogenase 10 (all-trans)	Multiple_Complex
TC0800008324.hg.1	9.74	8.28	2.75	1.83e-08	2.82e-06	MATN2	matrilin 2	Multiple_Complex
TC1100010946.hg.1	8.63	6.81	3.53	1.83e-08	2.82e-06	LPXN	leupaxin	Multiple_Complex
TC0100011406.hg.1	7.71	9.68	-3.92	1.89e-08	2.9e-06	CD55	CD55 molecule, decay accelerating factor for complement (Cromer blood group)	Multiple_Complex
TC1600009952.hg.1	8.77	7.23	2.91	1.96e-08	2.97e-06	YPEL3	yippee like 3	Multiple_Complex
TC0400012245.hg.1	12.15	13.34	-2.29	2.06e-08	3.1e-06	FAM198B	family with sequence similarity 198, member B	Multiple_Complex
TC0100017693.hg.1	8.77	7.31	2.75	2.1e-08	3.12e-06	PGBD5	piggyBac transposable element derived 5	Multiple_Complex
TC0700007811.hg.1	12.4	11.15	2.38	2.46e-08	3.57e-06	INTS4P2	integrator complex subunit 4 pseudogene 2	Multiple_Complex
TC1200008683.hg.1	10.89	9.46	2.7	2.45e-08	3.57e-06	CHST11	carbohydrate (chondroitin 4) sulfotransferase 11	Multiple_Complex
TC0800012422.hg.1	10.67	9.29	2.6	2.51e-08	3.58e-06	VCPIP1	valosin containing protein (p97)/p47 complex interacting protein 1	Multiple_Complex
TC0600011809.hg.1	11.37	12.54	-2.24	2.61e-08	3.7e-06	CCND3	cyclin D3	Multiple_Complex
TC0100010571.hg.1	11.68	10.47	2.32	2.75e-08	3.85e-06	PRRX1	paired related homeobox 1	Multiple_Complex
TC0400010141.hg.1	5.69	3.72	3.91	2.74e-08	3.85e-06	LDB2	LIM domain binding 2	Multiple_Complex
TC0400011234.hg.1	7.43	5.32	4.3	2.82e-08	3.9e-06	MAPK10	mitogen-activated protein kinase 10	Multiple_Complex
TC0500012138.hg.1	13.73	12.63	2.15	2.91e-08	3.95e-06	SPOCK1	sparc/osteonectin, cwcv and kazal-like domains proteoglycan (testican) 1	Multiple_Complex
TC0800009071.hg.1	12.62	11.46	2.24	2.91e-08	3.95e-06	CHRAC1	chromatin accessibility complex 1	Multiple_Complex
TC0500010043.hg.1	12.73	11.28	2.74	3e-08	4.02e-06	SEMA5A	sema domain, seven thrombospondin repeats (type 1 and type 1-like), transmembrane domain (TM) and short cytoplasmic domain, (semaphorin) 5A	Multiple_Complex
TC0500009488.hg.1	8.35	6.76	3.01	3.05e-08	4.04e-06	CREBRF	CREB3 regulatory factor	Multiple_Complex
TC0800011061.hg.1	10.73	9.61	2.18	3.04e-08	4.04e-06	NBN	nibrin	Multiple_Complex
TC0800011445.hg.1	6.11	3.95	4.46	3.08e-08	4.05e-06	ANGPT1	angiopoietin 1	Multiple_Complex
TC0800008295.hg.1	13.12	11.92	2.3	3.18e-08	4.16e-06	PTDSS1	phosphatidylserine synthase 1	Multiple_Complex
TC1600008021.hg.1	5.95	8.02	-4.21	3.21e-08	4.16e-06	MMP15	matrix metallopeptidase 15 (membrane-inserted)	Multiple_Complex
TC0600009862.hg.1	14.1	15.25	-2.23	3.51e-08	4.48e-06	AKAP12	A kinase (PRKA) anchor protein 12	Multiple_Complex
TC0800008321.hg.1	12.8	11.54	2.39	3.6e-08	4.57e-06	LAPTM4B	lysosomal protein transmembrane 4 beta	Multiple_Complex
TC0800012001.hg.1	11.12	9.75	2.59	3.68e-08	4.65e-06	PTK2	protein tyrosine kinase 2	Multiple_Complex
TC0200015194.hg.1	11.38	10.07	2.48	3.79e-08	4.72e-06	TFPI	tissue factor pathway inhibitor (lipoprotein-associated coagulation inhibitor)	Multiple_Complex
TC1000012117.hg.1	8.02	6.69	2.5	3.83e-08	4.72e-06	CHST15	carbohydrate (N-acetylgalactosamine 4-sulfate 6-O) sulfotransferase 15	Multiple_Complex
TC1400007860.hg.1	6.91	5.3	3.05	3.83e-08	4.72e-06	FLRT2	fibronectin leucine rich transmembrane protein 2	Multiple_Complex
TC2200008425.hg.1	12.16	13.91	-3.35	3.8e-08	4.72e-06	LIF	leukemia inhibitory factor	Coding
TC0100011512.hg.1	10.84	11.97	-2.19	3.89e-08	4.77e-06	DTL	denticleless E3 ubiquitin protein ligase homolog (Drosophila)	Multiple_Complex
TC1600011574.hg.1	9.81	11.05	-2.36	4.01e-08	4.88e-06	GINS2	GINS complex subunit 2 (Psf2 homolog)	Multiple_Complex
TC2100007176.hg.1	5.64	8.27	-6.17	4.19e-08	5.08e-06	PCP4	Purkinje cell protein 4	Multiple_Complex
TC0700012636.hg.1	13.34	12.2	2.21	4.67e-08	5.63e-06	PODXL	podocalyxin-like	Multiple_Complex
TC0600012116.hg.1	9.37	8.06	2.48	4.89e-08	5.86e-06	COL21A1	collagen, type XXI, alpha 1	Multiple_Complex
TC0600008655.hg.1	10.73	8.84	3.72	5e-08	5.93e-06	TPBG	trophoblast glycoprotein	Multiple_Complex
TC0X00009462.hg.1	13.64	12.59	2.07	5.03e-08	5.93e-06	CASK	calcium/calmodulin-dependent serine protein kinase (MAGUK family)	Multiple_Complex
TC1900006727.hg.1	10.9	12.25	-2.56	5.02e-08	5.93e-06	UHRF1	ubiquitin-like with PHD and ring finger domains 1	Multiple_Complex
TC0800007080.hg.1	14.48	13.23	2.37	5.14e-08	5.95e-06	BNIP3L	BCL2/adenovirus E1B 19kDa interacting protein 3-like	Multiple_Complex
TC1200010182.hg.1	13.11	11.99	2.18	5.1e-08	5.95e-06	BHLHE41	basic helix-loop-helix family, member e41	Multiple_Complex
TC1300007565.hg.1	10.17	8.58	3.01	5.13e-08	5.95e-06	SLAIN1	SLAIN motif family member 1	Multiple_Complex
TC0100013293.hg.1	9.03	10.23	-2.3	6.4e-08	7.26e-06	ID3	inhibitor of DNA binding 3, dominant negative helix-loop-helix protein	Multiple_Complex
TC0X00011126.hg.1	11.59	10.17	2.68	6.62e-08	7.43e-06	GABRA3	gamma-aminobutyric acid (GABA) A receptor, alpha 3	Multiple_Complex
TC0800012126.hg.1	13.27	12.09	2.27	6.99e-08	7.77e-06	TOP1MT	topoisomerase (DNA) I, mitochondrial	Multiple_Complex
TC0100017018.hg.1	11.41	9.99	2.68	7.53e-08	8.28e-06	ETNK2	ethanolamine kinase 2	Multiple_Complex
TC0100016664.hg.1	8.65	9.98	-2.52	7.94e-08	8.51e-06	COLGALT2	collagen beta(1-O)galactosyltransferase 2	Multiple_Complex
TC0400007016.hg.1	13.45	12.45	2	7.83e-08	8.51e-06	SLIT2	slit guidance ligand 2	Multiple_Complex
TC0800008330.hg.1	9.9	8.84	2.09	7.94e-08	8.51e-06	POP1	POP1 homolog, ribonuclease P/MRP subunit	Multiple_Complex
TC1900011697.hg.1	9.84	11.33	-2.8	7.93e-08	8.51e-06	ZNF730	zinc finger protein 730	Multiple_Complex
TC0600008972.hg.1	10.83	12.08	-2.37	8.19e-08	8.7e-06	PRDM1	PR domain containing 1, with ZNF domain	Multiple_Complex
TC0100015017.hg.1	11.41	10.37	2.06	8.4e-08	8.79e-06	RPL7	ribosomal protein L7	Multiple_Complex
TC1300009394.hg.1	12.29	11.2	2.13	8.36e-08	8.79e-06	SLITRK6	SLIT and NTRK-like family, member 6	Coding
TC0200008291.hg.1	9.41	7.92	2.8	8.49e-08	8.84e-06	KDM3A	lysine (K)-specific demethylase 3A	Multiple_Complex
TC0300011899.hg.1	9.1	7.59	2.84	8.88e-08	9.15e-06	CBLB	Cbl proto-oncogene B, E3 ubiquitin protein ligase	Multiple_Complex
TC0800012444.hg.1	14.95	13.72	2.33	8.95e-08	9.16e-06	PABPC1; MIR7705	poly(A) binding protein, cytoplasmic 1; microRNA 7705	Multiple_Complex
TC0300008324.hg.1	8.84	10.07	-2.35	9.27e-08	9.42e-06	PHLDB2; PLCXD2	pleckstrin homology-like domain, family B, member 2; phosphatidylinositol-specific phospholipase C, X domain containing 2	Multiple_Complex
TC0900008587.hg.1	11.71	10.65	2.08	9.33e-08	9.44e-06	TLR4	toll-like receptor 4	Multiple_Complex
TC0800009208.hg.1	9.43	8.02	2.67	9.62e-08	9.69e-06	ZNF623	zinc finger protein 623	Coding
TC0100016431.hg.1	7.9	9.32	-2.67	1.01e-07	9.96e-06	TNFSF4	tumor necrosis factor (ligand) superfamily, member 4	Multiple_Complex
TC0800010880.hg.1	7.17	4.56	6.09	1.01e-07	9.96e-06	IL7	interleukin 7	Multiple_Complex
TC0800011171.hg.1	13.16	12.02	2.2	1.01e-07	9.96e-06	UQCRB	ubiquinol-cytochrome c reductase binding protein	Multiple_Complex
TC0200013669.hg.1	10.24	7.92	5	1.04e-07	1.01e-05	RFX8	RFX family member 8, lacking RFX DNA binding domain	Multiple_Complex
TC2200009274.hg.1	8.71	7.53	2.27	1.04e-07	1.01e-05	APOBEC3G	apolipoprotein B mRNA editing enzyme, catalytic polypeptide-like 3G	Multiple_Complex
TC1500010350.hg.1	7.62	9.19	-2.97	1.08e-07	1.04e-05	NTRK3	neurotrophic tyrosine kinase, receptor, type 3	Multiple_Complex
TC0200016193.hg.1	7.32	5.31	4.02	1.1e-07	1.06e-05	COL6A3	collagen, type VI, alpha 3	Multiple_Complex
TC0100006874.hg.1	14.04	12.88	2.24	1.12e-07	1.07e-05	PLOD1	procollagen-lysine, 2-oxoglutarate 5-dioxygenase 1	Multiple_Complex
TC0100010387.hg.1	12.14	10.91	2.34	1.12e-07	1.07e-05	DDR2	discoidin domain receptor tyrosine kinase 2	Multiple_Complex
TC0800010944.hg.1	11.46	10.33	2.2	1.21e-07	1.16e-05	IMPA1	inositol(myo)-1(or 4)-monophosphatase 1	Multiple_Complex
TC1100012755.hg.1	8.03	5.96	4.2	1.24e-07	1.17e-05	KIRREL3	Jeck2013 ALT_ACCEPTOR, ALT_DONOR, coding, INTERNAL, intronic best transcript NM_032531	NonCoding
TC0400011580.hg.1	12.2	10.95	2.38	1.36e-07	1.26e-05	CFI	complement factor I	Multiple_Complex
TC0800011211.hg.1	7.52	5.46	4.17	1.38e-07	1.28e-05	NIPAL2	NIPA-like domain containing 2	Multiple_Complex
TC0700010989.hg.1	13.74	12.64	2.14	1.4e-07	1.29e-05	TNS3	tensin 3	Multiple_Complex
TC2000008381.hg.1	12.44	13.93	-2.81	1.4e-07	1.29e-05	JAG1	jagged 1	Multiple_Complex
TC0800011071.hg.1	11.52	10.41	2.17	1.64e-07	1.5e-05	TMEM64	transmembrane protein 64	Multiple_Complex
TC0500008736.hg.1	16.11	15.06	2.07	1.68e-07	1.52e-05	TGFBI	transforming growth factor, beta-induced, 68kDa	Multiple_Complex
TC1100010003.hg.1	9.97	11.15	-2.27	1.68e-07	1.52e-05	CYB5R2	cytochrome b5 reductase 2	Multiple_Complex
TC1000011726.hg.1	8.6	7.18	2.67	1.75e-07	1.58e-05	SH3PXD2A	SH3 and PX domains 2A	Multiple_Complex
TC0100016983.hg.1	7.17	5.13	4.12	1.77e-07	1.59e-05	CHI3L1	chitinase 3-like 1 (cartilage glycoprotein-39)	Multiple_Complex
TC0200016643.hg.1	9.9	11.23	-2.51	1.85e-07	1.65e-05	DNMT3A	DNA (cytosine-5-)-methyltransferase 3 alpha	Multiple_Complex
TC0300010413.hg.1	12.01	10.91	2.14	1.88e-07	1.66e-05	ANKRD28	ankyrin repeat domain 28	Multiple_Complex
TC0300011485.hg.1	10.68	9.18	2.82	2.1e-07	1.84e-05	FOXP1	forkhead box P1	Multiple_Complex
TC0100015598.hg.1	6.59	7.99	-2.64	2.14e-07	1.87e-05	TXNIP	thioredoxin interacting protein	Multiple_Complex
TC0300008412.hg.1	9	10.23	-2.35	2.19e-07	1.91e-05	GAP43	growth associated protein 43	Coding
TC0900011192.hg.1	5.54	4.03	2.84	2.22e-07	1.92e-05	LPAR1	lysophosphatidic acid receptor 1	Multiple_Complex
TC2200007206.hg.1	10.58	11.67	-2.13	2.45e-07	2.1e-05	MCM5	minichromosome maintenance complex component 5	Multiple_Complex
TC0800011132.hg.1	11.07	8.87	4.6	2.82e-07	2.38e-05	GEM	GTP binding protein overexpressed in skeletal muscle	Multiple_Complex
TC0X00008989.hg.1	11.41	9.97	2.71	2.83e-07	2.38e-05	NLGN4X	neuroligin 4, X-linked	Multiple_Complex
TC2200007331.hg.1	8.29	7.08	2.3	2.86e-07	2.4e-05	PICK1	protein interacting with PRKCA 1	Multiple_Complex
TC1600011007.hg.1	8.7	9.75	-2.07	2.96e-07	2.46e-05	MPHOSPH6	M-phase phosphoprotein 6	Multiple_Complex
TC0300006719.hg.1	9.71	7.99	3.29	3.02e-07	2.5e-05	BTD	biotinidase	Multiple_Complex
TC0200006648.hg.1	10.63	11.8	-2.25	3.29e-07	2.71e-05	IAH1	isoamyl acetate-hydrolyzing esterase 1 homolog	Multiple_Complex
TC0200014764.hg.1	9.32	7.29	4.08	3.29e-07	2.71e-05	DPP4	dipeptidyl-peptidase 4	Multiple_Complex
TC0800009240.hg.1	12.45	11.31	2.21	3.32e-07	2.72e-05	MAF1	MAF1 homolog, negative regulator of RNA polymerase III	Multiple_Complex
TC0100008618.hg.1	11.17	9.58	3.02	3.38e-07	2.75e-05	AK4	adenylate kinase 4	Multiple_Complex
TC0900010063.hg.1	9.98	8.42	2.95	3.39e-07	2.75e-05	CNTNAP3	contactin associated protein-like 3	Multiple_Complex
TC0100018349.hg.1	8.5	7.39	2.15	3.43e-07	2.76e-05	CNIH3	cornichon family AMPA receptor auxiliary protein 3	Multiple_Complex
TC0400012769.hg.1	7.72	5.92	3.47	3.43e-07	2.76e-05	BST1	bone marrow stromal cell antigen 1	Multiple_Complex
TC0700009134.hg.1	10.09	11.22	-2.2	3.93e-07	3.1e-05	CPA4	carboxypeptidase A4	Multiple_Complex
TC0800008241.hg.1	8.73	7.47	2.4	3.95e-07	3.1e-05	TMEM67	transmembrane protein 67	Multiple_Complex
TC1200011364.hg.1	10.44	11.61	-2.24	4.01e-07	3.13e-05	PAWR	PRKC, apoptosis, WT1, regulator	Multiple_Complex
TC0800011150.hg.1	8.4	6.87	2.89	4.08e-07	3.17e-05	TP53INP1	tumor protein p53 inducible nuclear protein 1	Multiple_Complex
TC2000009744.hg.1	9.42	8.14	2.43	4.09e-07	3.17e-05	LAMA5; MIR4758	laminin, alpha 5; microRNA 4758	Multiple_Complex
TC0900007457.hg.1	11.77	10.05	3.29	4.45e-07	3.42e-05	CNTNAP3P2; CNTNAP3	contactin associated protein-like 3 pseudogene 2; contactin associated protein-like 3	Multiple_Complex
TC1100007899.hg.1	9.74	8.22	2.86	4.73e-07	3.63e-05	RARRES3	retinoic acid receptor responder (tazarotene induced) 3	Multiple_Complex
TC0400007901.hg.1	9.81	10.84	-2.04	4.97e-07	3.79e-05	SHROOM3	shroom family member 3	Multiple_Complex
TC0200014404.hg.1	9.47	10.78	-2.47	5.16e-07	3.93e-05	MCM6	minichromosome maintenance complex component 6	Multiple_Complex
TC0100014988.hg.1	7.68	9.94	-4.77	5.23e-07	3.97e-05	F3	coagulation factor III (thromboplastin, tissue factor)	Multiple_Complex
TC1100010661.hg.1	11.58	10	2.99	5.48e-07	4.14e-05	CHST1	carbohydrate (keratan sulfate Gal-6) sulfotransferase 1	Multiple_Complex
TC1100009068.hg.1	12.96	13.96	-2	5.63e-07	4.23e-05	NCAM1	neural cell adhesion molecule 1	Multiple_Complex
TC0700008938.hg.1	12.38	13.43	-2.06	5.66e-07	4.23e-05	PTPRZ1	protein tyrosine phosphatase, receptor-type, Z polypeptide 1	Multiple_Complex
TC0800011646.hg.1	10.5	9.47	2.04	5.75e-07	4.27e-05	HAS2	hyaluronan synthase 2	Multiple_Complex
TC1200007153.hg.1	12.49	11.48	2.01	6.42e-07	4.71e-05	PPFIBP1	PTPRF interacting protein, binding protein 1 (liprin beta 1)	Multiple_Complex
TC0200008065.hg.1	6.48	7.75	-2.41	6.98e-07	5.03e-05	TET3	tet methylcytosine dioxygenase 3	Multiple_Complex
TC0300013926.hg.1	8.14	7	2.2	7.11e-07	5.08e-05	SUMF1	sulfatase modifying factor 1	Multiple_Complex
TC0300008654.hg.1	7.39	8.79	-2.65	7.26e-07	5.14e-05	ROPN1B	rhophilin associated tail protein 1B	Multiple_Complex
TC0100008450.hg.1	9	7.12	3.68	7.3e-07	5.15e-05	PRKAA2	protein kinase, AMP-activated, alpha 2 catalytic subunit	Multiple_Complex
TC2200007356.hg.1	11.47	10.41	2.09	7.73e-07	5.43e-05	KDELR3	KDEL (Lys-Asp-Glu-Leu) endoplasmic reticulum protein retention receptor 3	Multiple_Complex
TC1800008349.hg.1	6.36	4.52	3.56	7.95e-07	5.57e-05	CHST9	carbohydrate (N-acetylgalactosamine 4-0) sulfotransferase 9	Multiple_Complex
TC0200016482.hg.1	6.63	5.05	2.99	8.02e-07	5.6e-05	CTNNA2	catenin (cadherin-associated protein), alpha 2	Multiple_Complex
TC1600011453.hg.1	10.73	12.06	-2.51	9.09e-07	6.17e-05	TUBB3; MC1R	tubulin, beta 3 class III; melanocortin 1 receptor (alpha melanocyte stimulating hormone receptor)	Multiple_Complex
TC0900009785.hg.1	9.02	10.44	-2.68	9.25e-07	6.26e-05	LINGO2	leucine rich repeat and Ig domain containing 2	Multiple_Complex
TC1200008726.hg.1	10.04	8.87	2.24	9.65e-07	6.51e-05	TCP11L2	t-complex 11, testis-specific-like 2	Multiple_Complex
TC0700009977.hg.1	7.16	9.03	-3.67	9.82e-07	6.6e-05	PDGFA	platelet-derived growth factor alpha polypeptide	Multiple_Complex
TC0300012768.hg.1	7.32	5.5	3.53	9.89e-07	6.63e-05	CP	ceruloplasmin (ferroxidase)	Multiple_Complex
TC0300006791.hg.1	12.52	11.16	2.57	9.94e-07	6.64e-05	KAT2B	K(lysine) acetyltransferase 2B	Multiple_Complex
TC0500007881.hg.1	10.42	9.32	2.14	1e-06	6.66e-05	JMY	junction mediating and regulatory protein, p53 cofactor	Multiple_Complex
TC0400006718.hg.1	7.26	6.19	2.1	1.08e-06	7.15e-05	SORCS2	sortilin-related VPS10 domain containing receptor 2	Multiple_Complex
TC0700010671.hg.1	14.32	15.34	-2.02	1.08e-06	7.15e-05	PDE1C	phosphodiesterase 1C, calmodulin-dependent 70kDa	Multiple_Complex
TC0800007185.hg.1	10.71	9.71	2.01	1.13e-06	7.39e-05	RBPMS	RNA binding protein with multiple splicing	Multiple_Complex
TC0800012305.hg.1	10.53	9.5	2.04	1.15e-06	7.48e-05	MTFR1	mitochondrial fission regulator 1	Multiple_Complex
TC0800008062.hg.1	11.27	9.93	2.53	1.2e-06	7.73e-05	ZBTB10	zinc finger and BTB domain containing 10	Coding
TC0400012818.hg.1	10.31	8.86	2.73	1.22e-06	7.84e-05	CCNG2	cyclin G2	Multiple_Complex
TC0X00008526.hg.1	9.56	7.91	3.15	1.22e-06	7.84e-05	FHL1	four and a half LIM domains 1	Multiple_Complex
TC0300013954.hg.1	8.27	9.91	-3.1	1.24e-06	7.95e-05	ZNF385D	zinc finger protein 385D	Multiple_Complex
TC0200010263.hg.1	8.24	9.54	-2.46	1.26e-06	8.02e-05	INPP1	inositol polyphosphate-1-phosphatase	Multiple_Complex
TC1200008933.hg.1	8.76	7.21	2.94	1.39e-06	8.57e-05	TPCN1	two pore segment channel 1	Multiple_Complex
TC0100013545.hg.1	12.09	11.06	2.03	1.41e-06	8.67e-05	SDC3	syndecan 3	Multiple_Complex
TC0700011603.hg.1	8.46	7.32	2.2	1.41e-06	8.68e-05	MAGI2	membrane associated guanylate kinase, WW and PDZ domain containing 2	Multiple_Complex
TC0100008912.hg.1	13.58	14.6	-2.03	1.43e-06	8.75e-05	CYR61	cysteine-rich, angiogenic inducer, 61	Multiple_Complex
TC1000007990.hg.1	9.21	7.27	3.86	1.44e-06	8.77e-05	DDIT4	DNA damage inducible transcript 4	Multiple_Complex
TC0800008235.hg.1	12.58	11.43	2.21	1.47e-06	8.92e-05	FAM92A1	family with sequence similarity 92, member A1	Multiple_Complex
TC0800012331.hg.1	10.8	9.57	2.34	1.47e-06	8.92e-05	NDUFAF6	NADH dehydrogenase (ubiquinone) complex I, assembly factor 6	Multiple_Complex
TC2000009887.hg.1	10.23	8.97	2.39	1.54e-06	9.23e-05	PLCB1	phospholipase C, beta 1 (phosphoinositide-specific)	Multiple_Complex
TC0800011532.hg.1	10.31	9.2	2.16	1.56e-06	9.29e-05	TRPS1	trichorhinophalangeal syndrome I	Multiple_Complex
TC1000011487.hg.1	8.37	7.07	2.46	1.56e-06	9.29e-05	SORBS1	sorbin and SH3 domain containing 1	Multiple_Complex
TC0800012435.hg.1	11.44	10.27	2.25	1.65e-06	9.73e-05	ZFAND1	zinc finger, AN1-type domain 1	Multiple_Complex
TC0100007739.hg.1	7.72	6.5	2.32	1.7e-06	0.0001	C1orf94	chromosome 1 open reading frame 94	Multiple_Complex
TC1000011574.hg.1	9.53	10.78	-2.38	1.79e-06	0.0001	LOXL4	lysyl oxidase-like 4	Multiple_Complex
TC1000011398.hg.1	10.06	8.3	3.37	1.8e-06	0.0001	HTR7	5-hydroxytryptamine (serotonin) receptor 7, adenylate cyclase-coupled	Multiple_Complex
TC0800011565.hg.1	13.17	12.13	2.06	1.82e-06	0.0001	RAD21; MIR3610	RAD21 cohesin complex component; microRNA 3610	Multiple_Complex
TC0800012474.hg.1	11.63	10.44	2.29	1.82e-06	0.0001	AGO2	argonaute RISC catalytic component 2	Multiple_Complex
TC1700012207.hg.1	10.43	9.37	2.08	1.83e-06	0.0001	EPN2; EPN2-IT1	epsin 2; EPN2 intronic transcript 1	Multiple_Complex
TC1600011358.hg.1	7.53	6.15	2.61	1.9e-06	0.0001	C16orf45	chromosome 16 open reading frame 45	Multiple_Complex
TC0300013854.hg.1	9.59	8.39	2.3	1.92e-06	0.0001	NXPE3	neurexophilin and PC-esterase domain family, member 3	Multiple_Complex
TC0700010321.hg.1	9.36	7.36	3.99	1.92e-06	0.0001	ETV1	ets variant 1	Multiple_Complex
TC0800011021.hg.1	11.18	10.06	2.17	1.95e-06	0.0001	RMDN1	regulator of microtubule dynamics 1	Multiple_Complex
TC0X00010557.hg.1	12.35	10.95	2.65	1.97e-06	0.0001	IL13RA2	interleukin 13 receptor, alpha 2	Multiple_Complex
TC2200007620.hg.1	5.79	7.09	-2.47	2.01e-06	0.0001	FBLN1	fibulin 1	Multiple_Complex
TC0200007243.hg.1	9.75	8.71	2.04	2.06e-06	0.0001	VIT	vitrin	Coding
TC0300013215.hg.1	11.31	10.13	2.27	2.08e-06	0.0001	TBL1XR1	transducin (beta)-like 1 X-linked receptor 1	Multiple_Complex
TC0400009029.hg.1	6.96	8.55	-3.01	2.07e-06	0.0001	FHDC1	FH2 domain containing 1	Multiple_Complex
TC0800012147.hg.1	13.12	12.01	2.16	2.1e-06	0.0001	TSTA3	tissue specific transplantation antigen P35B	Multiple_Complex
TC0X00006758.hg.1	8.07	6.46	3.05	2.11e-06	0.0001	CNKSR2	connector enhancer of kinase suppressor of Ras 2	Multiple_Complex
TC0800011881.hg.1	10.58	9.22	2.56	2.23e-06	0.0001	NDRG1	N-myc downstream regulated 1	Multiple_Complex
TC0300006827.hg.1	9.41	8.34	2.09	2.3e-06	0.0001	UBE2E2	ubiquitin conjugating enzyme E2E 2	Multiple_Complex
TC0600008156.hg.1	6.32	7.73	-2.65	2.31e-06	0.0001	ENPP4	ectonucleotide pyrophosphatase/phosphodiesterase 4 (putative)	Coding
TC0800011314.hg.1	10.19	8.84	2.55	2.33e-06	0.0001	UBR5	ubiquitin protein ligase E3 component n-recognin 5	Multiple_Complex
TC1200011657.hg.1	7.94	9.04	-2.15	2.45e-06	0.0001	ANKS1B	ankyrin repeat and sterile alpha motif domain containing 1B	Multiple_Complex
TC0600007847.hg.1	7.13	8.32	-2.29	2.46e-06	0.0001	CDKN1A	cyclin-dependent kinase inhibitor 1A (p21, Cip1)	Multiple_Complex
TC1500009355.hg.1	9.8	8.18	3.08	2.55e-06	0.0001	SHC4	SHC (Src homology 2 domain containing) family, member 4	Multiple_Complex
TC1000011114.hg.1	11.89	12.94	-2.07	2.56e-06	0.0001	KCNMA1	potassium channel, calcium activated large conductance subfamily M alpha, member 1	Multiple_Complex
TC0600006873.hg.1	6.9	5.71	2.28	2.64e-06	0.0001	BMP6	bone morphogenetic protein 6	Multiple_Complex
TC1600007718.hg.1	10.32	11.33	-2.02	2.83e-06	0.0001	ORC6	origin recognition complex subunit 6	Multiple_Complex
TC0300013852.hg.1	8.75	7.24	2.86	2.86e-06	0.0002	ST3GAL6	ST3 beta-galactoside alpha-2,3-sialyltransferase 6	Multiple_Complex
TC0200010157.hg.1	6.41	5.31	2.15	3.11e-06	0.0002	ITGA4	integrin alpha 4	Multiple_Complex
TC0800012428.hg.1	11.87	10.58	2.46	3.13e-06	0.0002	UBE2W	ubiquitin-conjugating enzyme E2W (putative)	Multiple_Complex
TC1700006839.hg.1	6.92	8.07	-2.22	3.25e-06	0.0002	NTN1	netrin 1	Multiple_Complex
TC0800008197.hg.1	10.25	8.94	2.48	3.29e-06	0.0002	OTUD6B	OTU domain containing 6B	Multiple_Complex
TC0X00010849.hg.1	10.35	11.54	-2.28	3.36e-06	0.0002	GPC4	glypican 4	Multiple_Complex
TC0500008589.hg.1	6.12	4.91	2.31	3.38e-06	0.0002	CHSY3	chondroitin sulfate synthase 3	Multiple_Complex
TC1100012583.hg.1	10.85	9.51	2.53	3.38e-06	0.0002	BLID; MIR100HG	BH3-like motif containing, cell death inducer; mir-100-let-7a-2 cluster host gene	Multiple_Complex
TC0400009953.hg.1	10.42	8.86	2.95	3.45e-06	0.0002	AFAP1	actin filament associated protein 1	Multiple_Complex
TC1200012610.hg.1	8.28	6.84	2.73	3.49e-06	0.0002	SSPN	sarcospan	Multiple_Complex
TC1600011448.hg.1	9.34	10.45	-2.16	3.51e-06	0.0002	CDK10	cyclin-dependent kinase 10	Multiple_Complex
TC0300013864.hg.1	9.28	8.19	2.12	3.55e-06	0.0002	PDIA5; MIR7110	protein disulfide isomerase family A, member 5; microRNA 7110	Multiple_Complex
TC0800012211.hg.1	11.47	10.36	2.16	3.58e-06	0.0002	CPSF1; MIR939; MIR1234; MIR6849	cleavage and polyadenylation specific factor 1; microRNA 939; microRNA 1234; microRNA 6849	Multiple_Complex
TC1100013093.hg.1	7.14	5.66	2.79	3.62e-06	0.0002	BCO2; RPS12P21	beta-carotene oxygenase 2; ribosomal protein S12 pseudogene 21	Multiple_Complex
TC0500008055.hg.1	8.22	7.01	2.32	3.67e-06	0.0002	ADGRV1	adhesion G protein-coupled receptor V1	Multiple_Complex
TC1000007132.hg.1	9.11	7.87	2.36	3.72e-06	0.0002	BAMBI	BMP and activin membrane-bound inhibitor	Multiple_Complex
TC0100012247.hg.1	7.56	9.05	-2.82	3.9e-06	0.0002	KIF26B	kinesin family member 26B	Multiple_Complex
TC0500009478.hg.1	6.04	7.77	-3.33	3.92e-06	0.0002	RPL26L1	ribosomal protein L26-like 1	Coding
TC0200007249.hg.1	10.88	12.09	-2.31	4.01e-06	0.0002	GPATCH11	G-patch domain containing 11	Multiple_Complex
TC0500010115.hg.1	7	8.38	-2.61	4.04e-06	0.0002	CTNND2	catenin (cadherin-associated protein), delta 2	Multiple_Complex
TC0700008265.hg.1	8.04	6.48	2.95	4.22e-06	0.0002	ADAM22	ADAM metallopeptidase domain 22	Multiple_Complex
TC1200009800.hg.1	10.66	9.45	2.31	4.25e-06	0.0002	SLC2A3	solute carrier family 2 (facilitated glucose transporter), member 3	Multiple_Complex
TC0800008510.hg.1	10.13	8.94	2.28	4.32e-06	0.0002	OXR1	oxidation resistance 1	Multiple_Complex
TC0500011448.hg.1	12.29	11.16	2.19	4.34e-06	0.0002	ARRDC3	arrestin domain containing 3	Multiple_Complex
TC1700009619.hg.1	9.04	7.97	2.1	4.43e-06	0.0002	DLG4	discs, large homolog 4 (Drosophila)	Multiple_Complex
TC0800008314.hg.1	14.59	13.38	2.32	4.48e-06	0.0002	MTDH	metadherin	Multiple_Complex
TC0800009764.hg.1	12.57	11.57	2.01	4.54e-06	0.0002	PSD3	pleckstrin and Sec7 domain containing 3	Multiple_Complex
TC1600007944.hg.1	10.77	9.59	2.26	4.74e-06	0.0002	GNAO1	guanine nucleotide binding protein (G protein), alpha activating activity polypeptide O	Multiple_Complex
TC0600008757.hg.1	10.92	9.57	2.55	5.03e-06	0.0002	PNRC1	proline-rich nuclear receptor coactivator 1	Multiple_Complex
TC0X00010559.hg.1	9.05	7.84	2.32	5.02e-06	0.0002	LRCH2	leucine-rich repeats and calponin homology (CH) domain containing 2	Multiple_Complex
TC2200007398.hg.1	8.49	7.15	2.53	5.04e-06	0.0002	SYNGR1	synaptogyrin 1	Multiple_Complex
TC1000008585.hg.1	8.33	9.36	-2.03	5.14e-06	0.0002	MARVELD1	MARVEL domain containing 1	Multiple_Complex
TC0100011581.hg.1	12.75	11.54	2.31	5.68e-06	0.0003	CENPF	centromere protein F	Multiple_Complex
TC0500012160.hg.1	6.38	4.14	4.73	5.86e-06	0.0003	NME5	NME/NM23 family member 5	Multiple_Complex
TC0300009916.hg.1	9.58	10.62	-2.06	6.01e-06	0.0003	HES1	hes family bHLH transcription factor 1	Multiple_Complex
TC0600014223.hg.1	11.44	10.24	2.29	5.97e-06	0.0003	SLC22A23	solute carrier family 22, member 23	Multiple_Complex
TC1200012584.hg.1	7.72	6.66	2.08	6.06e-06	0.0003	TAPBPL	TAP binding protein-like	Multiple_Complex
TC2200008741.hg.1	6.81	8.05	-2.35	6.21e-06	0.0003	PDGFB	platelet-derived growth factor beta polypeptide	Coding
TC0200007047.hg.1	6.91	5.75	2.24	6.32e-06	0.0003	DPYSL5	dihydropyrimidinase-like 5	Multiple_Complex
TC1500008328.hg.1	8.27	9.27	-2	6.39e-06	0.0003	BLM	Bloom syndrome, RecQ helicase-like	Multiple_Complex
TC0100018246.hg.1	8.74	9.76	-2.03	6.43e-06	0.0003	LRRC8C	leucine rich repeat containing 8 family, member C	Multiple_Complex
TC0300006491.hg.1	10.41	9	2.65	6.44e-06	0.0003	EDEM1	ER degradation enhancer, mannosidase alpha-like 1	Multiple_Complex
TC1400010730.hg.1	8.68	6.91	3.4	6.48e-06	0.0003	EGLN3	egl-9 family hypoxia-inducible factor 3	Multiple_Complex
TC0X00008750.hg.1	10.69	9.27	2.67	8.25e-06	0.0003	MAGEA3	MAGE family member A3	Coding
TC0300007051.hg.1	8.06	6.95	2.16	8.75e-06	0.0004	ITGA9	integrin alpha 9	Multiple_Complex
TC0500010085.hg.1	10.22	9.08	2.2	8.8e-06	0.0004	CMBL	carboxymethylenebutenolidase homolog (Pseudomonas)	Multiple_Complex
TC0300006758.hg.1	9.46	8.32	2.21	9.15e-06	0.0004	PLCL2; MIR3714	phospholipase C-like 2; microRNA 3714	Multiple_Complex
TC0800010949.hg.1	8.59	7.3	2.46	1.03e-05	0.0004	SNX16	sorting nexin 16	Multiple_Complex
TC0300006477.hg.1	8.29	7.02	2.41	1.06e-05	0.0004	ITPR1	inositol 1,4,5-trisphosphate receptor, type 1	Multiple_Complex
TC0600007862.hg.1	8.25	9.74	-2.8	1.06e-05	0.0004	PIM1	Pim-1 proto-oncogene, serine/threonine kinase	Multiple_Complex
TC1800008781.hg.1	9.65	8.58	2.1	1.16e-05	0.0005	ATP8B1	ATPase, aminophospholipid transporter, class I, type 8B, member 1	Multiple_Complex
TC1600009349.hg.1	7.45	5.6	3.6	1.29e-05	0.0005	GRIN2A	glutamate receptor, ionotropic, N-methyl D-aspartate 2A	Multiple_Complex
TC0600013604.hg.1	7.21	5.44	3.41	1.42e-05	0.0005	RGS17	regulator of G-protein signaling 17	Multiple_Complex
TC1700008677.hg.1	9.77	8.15	3.07	1.43e-05	0.0005	CACNG4	calcium channel, voltage-dependent, gamma subunit 4	Coding
TC0200015739.hg.1	10.09	11.13	-2.05	1.61e-05	0.0006	ZNF142	zinc finger protein 142	Multiple_Complex
TC0X00009917.hg.1	6.09	5	2.12	1.64e-05	0.0006	EDA2R	ectodysplasin A2 receptor	Multiple_Complex
TC0300013520.hg.1	7.41	8.42	-2.02	1.66e-05	0.0006	CLDN1	claudin 1	Multiple_Complex
TC0800008267.hg.1	9.82	8.78	2.05	1.66e-05	0.0006	INTS8	integrator complex subunit 8	Multiple_Complex
TC0900009861.hg.1	9.43	10.6	-2.25	1.69e-05	0.0006	NOL6	nucleolar protein 6 (RNA-associated)	Multiple_Complex
TC0500012631.hg.1	8.8	7.75	2.06	1.85e-05	0.0007	EBF1	early B-cell factor 1	Multiple_Complex
TC1900009333.hg.1	5	6.46	-2.76	1.91e-05	0.0007	STAP2	signal transducing adaptor family member 2	Multiple_Complex
TC0500013261.hg.1	11.55	10.45	2.15	1.94e-05	0.0007	GALNT10	polypeptide N-acetylgalactosaminyltransferase 10	Multiple_Complex
TC1500007677.hg.1	9.45	8.38	2.11	2.01e-05	0.0007	CORO2B	coronin, actin binding protein, 2B	Multiple_Complex
TC0300009673.hg.1	9.4	8.3	2.15	2.06e-05	0.0007	KLHL24	kelch-like family member 24	Multiple_Complex
TC0200007035.hg.1	8.77	9.83	-2.08	2.07e-05	0.0007	EPT1	ethanolaminephosphotransferase 1	Multiple_Complex
TC0600011960.hg.1	7.92	6.51	2.65	2.09e-05	0.0007	TNFRSF21	tumor necrosis factor receptor superfamily, member 21	Multiple_Complex
TC0200015865.hg.1	8.65	10	-2.55	2.15e-05	0.0007	SCG2	secretogranin II	Coding
TC0600011136.hg.1	7.14	8.33	-2.27	2.16e-05	0.0007	HIST1H2BG	histone cluster 1, H2bg	Multiple_Complex
TC1700012433.hg.1	7.55	8.95	-2.64	2.21e-05	0.0007	HOXB6	homeobox B6	Multiple_Complex
TC0800008371.hg.1	9.96	8.83	2.19	2.36e-05	0.0008	SPAG1	sperm associated antigen 1	Multiple_Complex
TC1900008880.hg.1	6.81	8.06	-2.39	2.51e-05	0.0008	KIR2DL4	killer cell immunoglobulin-like receptor, two domains, long cytoplasmic tail, 4	Multiple_Complex
TC0300012720.hg.1	5.1	3.73	2.6	2.57e-05	0.0009	PLSCR4	phospholipid scramblase 4	Multiple_Complex
TC1200006957.hg.1	7.38	5.68	3.25	2.81e-05	0.0009	PTPRO	protein tyrosine phosphatase, receptor type, O	Multiple_Complex
TC0600014287.hg.1	7.42	6.02	2.63	3.22e-05	0.001	MOCS1	molybdenum cofactor synthesis 1	Multiple_Complex
TC1700008455.hg.1	5.46	4.41	2.07	3.42e-05	0.0011	YPEL2	yippee like 2	Multiple_Complex
TC0500010453.hg.1	9.04	10.04	-2	3.46e-05	0.0011	ADAMTS12	ADAM metallopeptidase with thrombospondin type 1 motif 12	Multiple_Complex
TC0900010582.hg.1	6.53	5.39	2.21	3.49e-05	0.0011	KIF27	kinesin family member 27	Multiple_Complex
TC0300009301.hg.1	8.1	6.59	2.85	3.58e-05	0.0011	PTX3	pentraxin 3, long	Coding
TC0800012432.hg.1	9.29	8	2.45	3.67e-05	0.0011	MRPS28	mitochondrial ribosomal protein S28	Multiple_Complex
TC0900009417.hg.1	7.97	6.62	2.55	3.69e-05	0.0011	RFX3	Memczak2013 ALT_ACCEPTOR, ALT_DONOR, coding, INTERNAL, intronic best transcript NM_002919	NonCoding
TC1900010479.hg.1	5.33	6.59	-2.39	3.75e-05	0.0012	DMKN	dermokine	Multiple_Complex
TC1100010410.hg.1	6.11	7.34	-2.34	3.77e-05	0.0012	BDNF	brain-derived neurotrophic factor	Multiple_Complex
TC1200008016.hg.1	4.35	6.03	-3.2	3.76e-05	0.0012	TBC1D30	TBC1 domain family, member 30	Multiple_Complex
TC1200012792.hg.1	9.52	10.61	-2.13	4.08e-05	0.0012	KRT81	keratin 81, type II	Multiple_Complex
TC0X00008747.hg.1	7.31	5.51	3.48	4.37e-05	0.0013	GABRQ	gamma-aminobutyric acid (GABA) A receptor, theta	Coding
TC0900012140.hg.1	9.6	8.57	2.04	4.65e-05	0.0014	PGM5	phosphoglucomutase 5	NonCoding
TC1100007216.hg.1	8.97	7.77	2.29	5.09e-05	0.0015	PRRG4	proline rich Gla (G-carboxyglutamic acid) 4 (transmembrane)	Multiple_Complex
TC1600009646.hg.1	8.63	9.74	-2.17	5.34e-05	0.0016	KNOP1	lysine-rich nucleolar protein 1	Multiple_Complex
TC0700011865.hg.1	6.34	4.26	4.21	5.58e-05	0.0016	DLX5	distal-less homeobox 5	Multiple_Complex
TC1600008845.hg.1	5.84	6.86	-2.03	5.88e-05	0.0017	CDT1	chromatin licensing and DNA replication factor 1	Multiple_Complex
TC0500008884.hg.1	8.04	6.7	2.53	6.12e-05	0.0017	PCDHB13	protocadherin beta 13	Coding
TC0X00006799.hg.1	11.44	12.5	-2.08	6.51e-05	0.0018	SAT1	spermidine/spermine N1-acetyltransferase 1	Multiple_Complex
TC0800010766.hg.1	8.83	7.53	2.45	6.61e-05	0.0018	LACTB2	lactamase, beta 2	Multiple_Complex
TC1200009891.hg.1	6.13	5.09	2.06	6.85e-05	0.0019	CLEC7A	C-type lectin domain family 7, member A	Multiple_Complex
TC1700008635.hg.1	5.61	4.18	2.69	7.36e-05	0.002	RGS9	regulator of G-protein signaling 9	Multiple_Complex
TC0800011172.hg.1	9.51	8.27	2.36	7.49e-05	0.002	MTERF3	mitochondrial transcription termination factor 3	Multiple_Complex
TC1100012197.hg.1	8.14	9.22	-2.1	7.64e-05	0.0021	GUCY1A2	guanylate cyclase 1, soluble, alpha 2	Multiple_Complex
TC0600011385.hg.1	7.13	5.84	2.44	7.81e-05	0.0021	FLOT1	Transcript Identified by AceView, Entrez Gene ID(s) 10211	Unassigned
TC0100010921.hg.1	6.3	4.76	2.91	8.08e-05	0.0022	HMCN1	hemicentin 1	Multiple_Complex
TC1200011140.hg.1	7.09	5.83	2.39	8.76e-05	0.0023	GRIP1	glutamate receptor interacting protein 1	Multiple_Complex
TC1700011578.hg.1	6.4	5.23	2.25	8.97e-05	0.0024	ABCA6	ATP binding cassette subfamily A member 6	Multiple_Complex
TC1700008539.hg.1	9.92	8.87	2.07	9.21e-05	0.0024	MRC2	mannose receptor, C type 2	Multiple_Complex
TC1900011745.hg.1	5.59	6.79	-2.3	9.22e-05	0.0024	ARHGEF1	Rho guanine nucleotide exchange factor 1	Multiple_Complex
TC0300010557.hg.1	7.5	6.09	2.66	9.67e-05	0.0025	NEK10	NIMA-related kinase 10	Multiple_Complex
TC1100011611.hg.1	12.23	11.18	2.08	9.73e-05	0.0025	PGM2L1	phosphoglucomutase 2-like 1	Multiple_Complex
TC1200012775.hg.1	4.93	3.58	2.55	9.78e-05	0.0025	ST8SIA1	ST8 alpha-N-acetyl-neuraminide alpha-2,8-sialyltransferase 1	Multiple_Complex
TC1600010175.hg.1	9.07	10.07	-2	9.81e-05	0.0025	C16orf87	chromosome 16 open reading frame 87	Multiple_Complex
TC1600008821.hg.1	7.1	8.54	-2.72	9.92e-05	0.0026	ZNF469	zinc finger protein 469	Coding
TC0400008879.hg.1	10.41	9.38	2.05	0.0001	0.0026	GAB1	GRB2-associated binding protein 1	Multiple_Complex
TC1400008698.hg.1	7.19	6.03	2.25	0.0001	0.0026	ACIN1	Transcript Identified by AceView, Entrez Gene ID(s) 22985	Unassigned
TC1100008523.hg.1	9.42	8.31	2.15	0.0001	0.0027	CAPN5	calpain 5	Multiple_Complex
TC1000008234.hg.1	5.84	4.5	2.54	0.0001	0.0027	FAM213A	family with sequence similarity 213, member A	Multiple_Complex
TC1200012876.hg.1	4.7	6.32	-3.09	0.0001	0.0027	CHFR	checkpoint with forkhead and ring finger domains, E3 ubiquitin protein ligase	Multiple_Complex
TC1200006520.hg.1	11.29	12.37	-2.11	0.0001	0.0028	TSPAN9	tetraspanin 9	Multiple_Complex
TC0X00011134.hg.1	7.05	8.31	-2.38	0.0001	0.0028	CSAG1	chondrosarcoma associated gene 1	Coding
TC1600011556.hg.1	10.5	11.51	-2.01	0.0001	0.003	PDF; COG8; TMED6	peptide deformylase (mitochondrial); component of oligomeric golgi complex 8; transmembrane p24 trafficking protein 6	Multiple_Complex
TC0800012167.hg.1	11.43	10.38	2.07	0.0001	0.003	PUF60	poly-U binding splicing factor 60KDa	Multiple_Complex
TC0600007108.hg.1	6.24	7.25	-2	0.0001	0.0031	RNF144B	ring finger protein 144B	Multiple_Complex
TC1200012763.hg.1	8.45	6.76	3.23	0.0001	0.0033	TAS2R30; TAS2R43; PRR4	taste receptor, type 2, member 30; taste receptor, type 2, member 43; proline rich 4 (lacrimal)	Multiple_Complex
TC2100007821.hg.1	8.42	9.54	-2.17	0.0002	0.0038	ADAMTS1	ADAM metallopeptidase with thrombospondin type 1 motif 1	Multiple_Complex
TC0800012306.hg.1	7.78	6.24	2.9	0.0002	0.0039	MTFR1	mitochondrial fission regulator 1	NonCoding
TC0400009376.hg.1	6.9	5.7	2.29	0.0002	0.0044	WDR17	WD repeat domain 17	Multiple_Complex
TC0600009019.hg.1	7.64	6.46	2.27	0.0002	0.0044	SOBP	sine oculis binding protein homolog	Multiple_Complex
TC0400007017.hg.1	7.58	6.33	2.37	0.0002	0.0047	SLIT2	Jeck2013 ALT_ACCEPTOR, ALT_DONOR, coding, INTERNAL, intronic best transcript NM_004787	NonCoding
TC0600007268.hg.1	12.79	13.86	-2.11	0.0002	0.0048	HIST1H4C	histone cluster 1, H4c	Coding
TC1700006665.hg.1	8.16	7.08	2.11	0.0002	0.0048	ZFP3	ZFP3 zinc finger protein	Coding
TC0600011386.hg.1	6.13	7.29	-2.24	0.0002	0.0048	IER3	immediate early response 3	Coding
TC0200009967.hg.1	8.42	9.74	-2.5	0.0002	0.0048	DLX1	distal-less homeobox 1	Multiple_Complex
TC1100012469.hg.1	6.51	7.51	-2	0.0002	0.005	SCN4B	sodium channel, voltage gated, type IV beta subunit	Multiple_Complex
TC2000006674.hg.1	6.08	4.63	2.73	0.0002	0.0052	PLCB4	phospholipase C, beta 4	Multiple_Complex
TC2200006614.hg.1	8	6.93	2.1	0.0002	0.0052	GP1BB; SEPT5	glycoprotein Ib (platelet), beta polypeptide; septin 5	Multiple_Complex
TC0600012832.hg.1	6.71	5.58	2.19	0.0002	0.0052	DDO	D-aspartate oxidase	Multiple_Complex
TC0100014652.hg.1	6.75	4.94	3.5	0.0002	0.0052	ZZZ3	Transcript Identified by AceView, Entrez Gene ID(s) 26009	Unassigned
TC0600010572.hg.1	8.17	7.16	2.02	0.0003	0.0054	TUBB2B	tubulin, beta 2B class IIb	Multiple_Complex
TC1700012369.hg.1	8.4	7.37	2.04	0.0003	0.0056	FLCN	folliculin	Multiple_Complex
TC1900010334.hg.1	7.78	6.13	3.14	0.0003	0.0059	TSHZ3	teashirt zinc finger homeobox 3	Multiple_Complex
TC0900009711.hg.1	8.24	7.22	2.02	0.0003	0.0059	IFNE; MIR31HG	interferon, epsilon; MIR31 host gene	Multiple_Complex
TC0800009266.hg.1	8.16	7.1	2.09	0.0003	0.0063	MFSD3	major facilitator superfamily domain containing 3	Multiple_Complex
TC0X00008316.hg.1	6.27	5.11	2.24	0.0003	0.0063	GRIA3	glutamate receptor, ionotropic, AMPA 3	Multiple_Complex
TC2000007545.hg.1	6.52	5.46	2.09	0.0003	0.0063	EYA2	EYA transcriptional coactivator and phosphatase 2	Multiple_Complex
TC1400007603.hg.1	4.34	5.4	-2.07	0.0003	0.0064	RGS6	regulator of G-protein signaling 6	Multiple_Complex
TC0200006583.hg.1	7.2	5.92	2.44	0.0003	0.0064	RNF144A	ring finger protein 144A	Multiple_Complex
TC1100008111.hg.1	8.12	6.99	2.18	0.0004	0.0069	SYT12	synaptotagmin XII	Multiple_Complex
TC0800012190.hg.1	7.94	6.82	2.17	0.0004	0.007	SHARPIN	SHANK-associated RH domain interactor	Multiple_Complex
TC1300008691.hg.1	5.8	4.58	2.32	0.0004	0.0072	FOXO1	Memczak2013 ALT_ACCEPTOR, ALT_DONOR, coding, INTERNAL, intronic best transcript NM_002015	NonCoding
TC0800010737.hg.1	7.5	6.25	2.38	0.0004	0.0074	SLCO5A1	solute carrier organic anion transporter family, member 5A1	Multiple_Complex
TC0200013616.hg.1	6.74	5.36	2.6	0.0004	0.0076	AFF3	AF4/FMR2 family, member 3	Multiple_Complex
TC0500011049.hg.1	7.27	6.15	2.17	0.0004	0.0081	NAIP	NLR family, apoptosis inhibitory protein	Multiple_Complex
TC1200008322.hg.1	7.56	6.39	2.25	0.0004	0.0082	TMTC2	transmembrane and tetratricopeptide repeat containing 2	Multiple_Complex
TC0800010667.hg.1	8.42	7.3	2.17	0.0005	0.0083	PDE7A	phosphodiesterase 7A	Multiple_Complex
TSUnmapped00000502.hg.1	10.22	11.33	-2.16	0.0005	0.0089	MLXIP	MLX interacting protein	NonCoding
TC0400006938.hg.1	8.57	7.43	2.2	0.0005	0.009	CC2D2A	coiled-coil and C2 domain containing 2A	Multiple_Complex
TC0900007733.hg.1	6.24	7.3	-2.08	0.0005	0.0091	IDNK	idnK, gluconokinase homolog (E. coli)	Multiple_Complex
TC0800011597.hg.1	6.4	5.17	2.35	0.0005	0.0097	EXT1; spawla	Jeck2013 ALT_ACCEPTOR, ALT_DONOR, coding, INTERNAL, intronic best transcript NM_000127; Transcript Identified by AceView	NonCoding
TC2000008894.hg.1	7.97	8.97	-2	0.0006	0.0097	E2F1	E2F transcription factor 1	Multiple_Complex
TC1000012198.hg.1	6	7.06	-2.09	0.0006	0.0098	C10orf90	chromosome 10 open reading frame 90	Multiple_Complex
TC2200008906.hg.1	8.75	9.79	-2.05	0.0007	0.0112	TTLL12	tubulin tyrosine ligase-like family member 12	Multiple_Complex
TC0400010205.hg.1	8.23	7.03	2.29	0.0007	0.0114	KCNIP4	Kv channel interacting protein 4	Multiple_Complex
TC0500013216.hg.1	6.17	4.55	3.07	0.0008	0.013	ARL14EPL	ADP-ribosylation factor like GTPase 14 effector protein like	Multiple_Complex
TC0800012004.hg.1	7	5.88	2.18	0.0008	0.0133	PTK2	Transcript Identified by AceView, Entrez Gene ID(s) 5747	Unassigned
TC0600010707.hg.1	11.16	10.15	2.02	0.0008	0.0136	NRN1	neuritin 1	Multiple_Complex
TC1700012200.hg.1	8.13	6.65	2.8	0.0009	0.0144	CCDC144A	coiled-coil domain containing 144A	Multiple_Complex
TC1500007619.hg.1	5.13	6.7	-2.96	0.0009	0.0146	SMAD6	SMAD family member 6	Multiple_Complex
TC0800012005.hg.1	6.25	4.84	2.68	0.0009	0.0147	PTK2	Transcript Identified by AceView, Entrez Gene ID(s) 5747	Unassigned
TC1000010276.hg.1	8.83	7.19	3.11	0.001	0.0149	NRP1	Transcript Identified by AceView, Entrez Gene ID(s) 8829	Unassigned
TC0400006437.hg.1	7.8	8.82	-2.02	0.0011	0.0159	ZNF718	zinc finger protein 718	Multiple_Complex
TC0800012006.hg.1	6.15	4.75	2.65	0.0012	0.0175	PTK2	Transcript Identified by AceView, Entrez Gene ID(s) 5747	Unassigned
TC0100011243.hg.1	8.47	7.42	2.06	0.0012	0.0179	PPFIA4	protein tyrosine phosphatase, receptor type, f polypeptide (PTPRF), interacting protein (liprin), alpha 4	Multiple_Complex
TC1200012758.hg.1	6.8	5.7	2.14	0.0012	0.0179	TAS2R14	taste receptor, type 2, member 14	Coding
TC1700008738.hg.1	6.16	5.13	2.04	0.0014	0.0193	PRKAR1A	Memczak2013 ALT_ACCEPTOR, ALT_DONOR, coding, INTERNAL, intronic best transcript NM_212471	NonCoding
TC0100013659.hg.1	7.65	6.46	2.29	0.0014	0.02	CSMD2	CUB and Sushi multiple domains 2	Multiple_Complex
TC1900006985.hg.1	5.85	6.98	-2.19	0.0015	0.0208	PDE4A	phosphodiesterase 4A, cAMP-specific	Multiple_Complex
TC1700011465.hg.1	8.69	7.65	2.06	0.0016	0.0213	LRRC37A3	leucine rich repeat containing 37, member A3	Multiple_Complex
TC0600007534.hg.1	7.33	8.5	-2.25	0.0017	0.0227	PRR3	proline rich 3	Multiple_Complex
TC0300006580.hg.1	8.87	7.53	2.54	0.0017	0.0232	IRAK2	interleukin 1 receptor associated kinase 2	Multiple_Complex
TC0300009727.hg.1	5.28	3.76	2.86	0.0018	0.0235	VPS8	Transcript Identified by AceView, Entrez Gene ID(s) 23355	Unassigned
TC1600010004.hg.1	4.49	5.77	-2.43	0.0018	0.0244	ZNF646	Memczak2013 ANTISENSE, coding, INTERNAL, intronic best transcript NM_014699	NonCoding
TC0800008146.hg.1	6.39	5.35	2.05	0.0019	0.0244	WWP1	Transcript Identified by AceView, Entrez Gene ID(s) 11059	Unassigned
TC2100006980.hg.1	5.89	4.88	2.02	0.002	0.0256	ITSN1	Transcript Identified by AceView, Entrez Gene ID(s) 6453	Unassigned
TC1100012762.hg.1	5.14	3.74	2.62	0.002	0.0256	KIRREL3	Jeck2013 ALT_ACCEPTOR, ALT_DONOR, coding, INTERNAL, intronic best transcript NM_032531	NonCoding
TC0300013933.hg.1	7.89	6.83	2.09	0.002	0.0264	THUMPD3-AS1	THUMPD3 antisense RNA 1	Multiple_Complex
TC0700008657.hg.1	7.61	6.57	2.04	0.0023	0.0285	LRRC17	leucine rich repeat containing 17	Multiple_Complex
TC0100016629.hg.1	6.34	7.62	-2.43	0.0023	0.0286	RNASEL	ribonuclease L (2,5-oligoisoadenylate synthetase-dependent)	Coding
TC0200012754.hg.1	6.43	7.53	-2.13	0.0024	0.0292	FAM161A	family with sequence similarity 161, member A	Multiple_Complex
TC1900008416.hg.1	6.73	5.53	2.3	0.0024	0.0297	INAFM1	InaF-motif containing 1	Multiple_Complex
TSUnmapped00000041.hg.1	5.98	4.91	2.09	0.0026	0.0312	ATG16L1	autophagy related 16-like 1	NonCoding
TC0700009215.hg.1	5.48	4.48	2	0.0028	0.0331	EXOC4	exocyst complex component 4	NonCoding
TC0X00007768.hg.1	4.02	5.06	-2.06	0.003	0.0344	CYLC1	cylicin, basic protein of sperm head cytoskeleton 1	Coding
TC0800011533.hg.1	7.46	6.09	2.59	0.0032	0.0365	TRPS1	Transcript Identified by AceView, Entrez Gene ID(s) 7227	Unassigned
TC0200010416.hg.1	8.25	7.07	2.26	0.0033	0.0368	SPATS2L	Transcript Identified by AceView, Entrez Gene ID(s) 26010	Unassigned
TC0100013272.hg.1	5.19	6.39	-2.31	0.0035	0.0388	HTR1D	5-hydroxytryptamine (serotonin) receptor 1D, G protein-coupled	Coding
TC0500010081.hg.1	6.88	5.83	2.08	0.0035	0.0389	FAM173B	Transcript Identified by AceView, Entrez Gene ID(s) 134145	Unassigned
TC0600009270.hg.1	4.95	6.04	-2.13	0.0038	0.0413	PLN	phospholamban	Coding
TC0400008861.hg.1	5.4	4.11	2.44	0.0045	0.0464	IL15	interleukin 15	Multiple_Complex
TSUnmapped00000178.hg.1	8.64	7.55	2.13	0.0046	0.047	SLC16A1	solute carrier family 16 (monocarboxylate transporter), member 1	NonCoding
TC0300008826.hg.1	6.36	5.22	2.2	0.0049	0.0497	NEK11	NIMA-related kinase 11	Multiple_Complex
TC0800008943.hg.1	7.25	6.02	2.34	0.0052	0.0516	PHF20L1	Transcript Identified by AceView, Entrez Gene ID(s) 51105	Unassigned
TC0800012087.hg.1	7.35	6.19	2.24	0.0056	0.0542	LYNX1	Ly6/neurotoxin 1	Multiple_Complex
TC2000006688.hg.1	5.97	4.95	2.02	0.0057	0.0546	SNAP25	synaptosome associated protein 25kDa	Multiple_Complex
TC0100011587.hg.1	7.3	6.23	2.1	0.006	0.0569	KCNK2	potassium channel, two pore domain subfamily K, member 2	Multiple_Complex
TC1000009414.hg.1	10.47	11.57	-2.14	0.0065	0.0603	INPP5A	inositol polyphosphate-5-phosphatase A	Multiple_Complex
TC2000007085.hg.1	6.04	4.97	2.1	0.0068	0.062	COX4I2	cytochrome c oxidase subunit IV isoform 2 (lung)	Multiple_Complex
TC1700008102.hg.1	9.13	8.02	2.15	0.0068	0.0624	LRRC37A2	leucine rich repeat containing 37, member A2	Multiple_Complex
TC0700013223.hg.1	6.78	5.34	2.71	0.0071	0.0637	LMBR1	Transcript Identified by AceView, Entrez Gene ID(s) 64327	Unassigned
TC0200012429.hg.1	5.81	4.28	2.89	0.0083	0.0711	PPM1B	Memczak2013 ANTISENSE, coding, INTERNAL, intronic best transcript NM_001033556	NonCoding
TC0700010770.hg.1	7.16	8.2	-2.06	0.009	0.0749	SFRP4	secreted frizzled-related protein 4	Multiple_Complex
TC0200016408.hg.1	6.99	8.23	-2.36	0.0098	0.0799	KCNS3	potassium voltage-gated channel, modifier subfamily S, member 3	Multiple_Complex
TC1000010870.hg.1	5.47	6.57	-2.14	0.0102	0.0824	SRGN	Memczak2013 ANTISENSE, coding, INTERNAL, UTR3 best transcript NM_002727	NonCoding
TC1600006790.hg.1	3.63	4.65	-2.04	0.0118	0.0914	A2BP1	Transcript Identified by AceView, Entrez Gene ID(s) 54715	Unassigned
TC1300009488.hg.1	4.24	5.27	-2.04	0.015	0.1069	DCT	dopachrome tautomerase	Multiple_Complex
TC1200006781.hg.1	5.39	4.35	2.06	0.0155	0.1096	CLEC12B	C-type lectin domain family 12, member B	Multiple_Complex
TC2200008099.hg.1	6.76	7.81	-2.07	0.0166	0.1151	YDJC	YdjC homolog (bacterial)	Multiple_Complex
TC1400007495.hg.1	5.47	7	-2.88	0.0167	0.1154	PLEKHH1	pleckstrin homology domain containing, family H (with MyTH4 domain) member 1	Multiple_Complex
TC0100014855.hg.1	7.33	6.26	2.11	0.0177	0.12	GBP4	guanylate binding protein 4	Multiple_Complex
TC0600013796.hg.1	6.52	5.39	2.19	0.0177	0.12	AGPAT4	Transcript Identified by AceView, Entrez Gene ID(s) 56895	Unassigned
TC0100014610.hg.1	5.35	3.79	2.94	0.0182	0.1219	ERICH3	glutamate rich 3	Multiple_Complex
TC0600007146.hg.1	5.14	4.01	2.19	0.0206	0.1339	CDKAL1	Jeck2013 ALT_ACCEPTOR, ALT_DONOR, coding, INTERNAL, intronic best transcript NM_017774	NonCoding
TC0900012141.hg.1	8.55	7.43	2.17	0.0219	0.1395	GCNT1	glucosaminyl (N-acetyl) transferase 1, core 2	Multiple_Complex
TC1500007304.hg.1	4.56	5.57	-2	0.0252	0.1528	C15orf65	chromosome 15 open reading frame 65	Multiple_Complex
TC2000007519.hg.1	6.18	4.95	2.34	0.0259	0.1555	CD40	CD40 molecule, TNF receptor superfamily member 5	Multiple_Complex
TC1900011261.hg.1	6.89	5.88	2.02	0.0261	0.1561	SIGLEC6	sialic acid binding Ig-like lectin 6	Multiple_Complex
TC0800011861.hg.1	6.65	5.57	2.11	0.0278	0.1622	LRRC6	leucine rich repeat containing 6	Multiple_Complex
TC1100012667.hg.1	4.06	5.07	-2.01	0.0305	0.1718	OR8B3	olfactory receptor, family 8, subfamily B, member 3	Coding
TC1400006943.hg.1	6.55	7.71	-2.24	0.0306	0.1722	MIPOL1	mirror-image polydactyly 1	Multiple_Complex
TC2100007208.hg.1	11.56	10.31	2.37	0.0307	0.1724	MX1	MX dynamin-like GTPase 1	Multiple_Complex
TC1900011972.hg.1	6.61	5.18	2.69	0.0351	0.1869	ZNF404	zinc finger protein 404	Coding
TC1300008072.hg.1	4.44	5.66	-2.34	0.0362	0.1902	SPACA7	sperm acrosome associated 7	Coding
TC0100009102.hg.1	3.68	4.72	-2.06	0.0416	0.2069	ABCD3	Transcript Identified by AceView, Entrez Gene ID(s) 5825	Unassigned
TC1600011332.hg.1	7.54	6.5	2.06	0.0434	0.2123	AMDHD2	amidohydrolase domain containing 2	Multiple_Complex
TC1500008635.hg.1	3.9	5.17	-2.41	0.0437	0.2135	POTEB2; POTEB; POTEB3	POTE ankyrin domain family, member B2; POTE ankyrin domain family, member B; POTE ankyrin domain family, member B3	Multiple_Complex

## Sheet: BP
Category	Term	Count	%	PValue	Genes	List Total	Pop Hits	Pop Total	Fold Enrichment	Bonferroni	Benjamini	FDR
GOTERM_BP_DIRECT	GO:0007155~cell adhesion	34	6.75944	1.51902e-07	CNTNAP3, SEMA5A, CTNND2, COL12A1, ADAM22, CYR61, ALCAM, PODXL, HAS3, SPOCK1, LPXN, NCAM1, HES1, PGM5, CTNNA2, NLGN4X, ITGA4, GP1BB, ITGA2, TPBG, FN1, CASK, SORBS1, PPFIBP1, COL5A1, FAP, COL6A2, COL6A1, SSPN, COL6A3, TGFBI, SIGLEC6, ITGA9, DDR2	439	459	16792	2.83338	0.000349163	0.000349224	0.000348464
GOTERM_BP_DIRECT	GO:0030198~extracellular matrix organization	18	3.57853	1.5558e-05	VIT, LAMA5, ITGA4, ITGA2, PDGFB, FN1, PDGFA, FBLN1, CYR61, PTK2, CCDC80, COL5A1, COL6A2, COL6A1, COL6A3, TGFBI, ITGA9, DDR2	439	196	16792	3.51281	0.0351359	0.0178839	0.017845
GOTERM_BP_DIRECT	GO:0007162~negative regulation of cell adhesion	8	1.59046	4.09462e-05	SEMA5A, ANGPT1, PODXL, ADAM22, LPXN, FBLN1, TGFBI, SPACA7	439	37	16792	8.27039	0.0898422	0.0313784	0.0313102
GOTERM_BP_DIRECT	GO:0007411~axon guidance	15	2.98211	7.38075e-05	NRP1, BDNF, DLX5, PTPRO, ETV1, NTN1, PTK2, EXT1, FLRT2, DPYSL5, TUBB3, KIF26B, NCAM1, SLIT2, MATN2	439	159	16792	3.60854	0.156073	0.0424209	0.0423286
GOTERM_BP_DIRECT	GO:0050918~positive chemotaxis	7	1.39165	0.000259924	SEMA5A, NRP1, ANGPT1, PDGFB, SCG2, MET, VEGFA	439	35	16792	7.65011	0.449894	0.112802	0.112556
GOTERM_BP_DIRECT	GO:0051897~positive regulation of protein kinase B signaling	10	1.98807	0.000335855	ARFGEF1, SEMA5A, MC1R, ANGPT1, ITSN1, PDGFA, CHI3L1, F3, PTK2, MTDH	439	84	16792	4.55364	0.538032	0.112802	0.112556
GOTERM_BP_DIRECT	GO:0030335~positive regulation of cell migration	15	2.98211	0.000343459	SEMA5A, PDGFRA, CD274, EDN1, NTRK3, PDGFB, PDGFA, F3, CYR61, PTK2, VEGFA, DAB2, PODXL, HAS2, CPNE3	439	184	16792	3.11825	0.54604	0.112802	0.112556
GOTERM_BP_DIRECT	GO:0048146~positive regulation of fibroblast proliferation	8	1.59046	0.000481086	PDGFRA, CDKN1A, PDGFB, E2F1, FN1, PDGFA, FBLN1, DDR2	439	54	16792	5.66675	0.669213	0.138252	0.137951
GOTERM_BP_DIRECT	GO:0048008~platelet-derived growth factor receptor signaling pathway	6	1.19284	0.000835431	PDGFRA, NRP1, PDGFB, GAB1, PDGFA, TXNIP	439	29	16792	7.91391	0.853607	0.213406	0.212942
GOTERM_BP_DIRECT	GO:0030574~collagen catabolic process	8	1.59046	0.00135012	MRC2, MMP16, COL5A1, MMP15, COL6A2, COL12A1, COL6A1, COL6A3	439	64	16792	4.78132	0.955222	0.310393	0.309718
GOTERM_BP_DIRECT	GO:0001764~neuron migration	10	1.98807	0.0016977	KIRREL3, NRP1, TUBB2B, NTRK3, DDIT4, SPOCK1, NTN1, DCLK1, PTK2, MATN2	439	105	16792	3.64291	0.979886	0.339709	0.33897
GOTERM_BP_DIRECT	GO:0048844~artery morphogenesis	5	0.994036	0.00192093	NRP1, PRRX1, HES1, PRDM1, VEGFA	439	21	16792	9.10728	0.987971	0.339709	0.33897
GOTERM_BP_DIRECT	GO:0031954~positive regulation of protein autophosphorylation	5	0.994036	0.00192093	PDGFB, NEK10, PDGFA, NBN, VEGFA	439	21	16792	9.10728	0.987971	0.339709	0.33897
GOTERM_BP_DIRECT	GO:0043065~positive regulation of apoptotic process	18	3.57853	0.00237542	BNIP3L, NTRK3, ITSN1, LPAR1, PAWR, S100B, FOXO1, FLCN, SFRP4, GRIN2A, KCNMA1, JMY, ANKRD1, TXNIP, ID3, ACIN1, SLIT2, TGM2	439	300	16792	2.29503	0.995779	0.381307	0.380477
GOTERM_BP_DIRECT	GO:0050927~positive regulation of positive chemotaxis	4	0.795229	0.00248786	NTRK3, ITGA2, F3, VEGFA	439	11	16792	13.9093	0.996742	0.381307	0.380477
GOTERM_BP_DIRECT	GO:0002092~positive regulation of receptor internalization	5	0.994036	0.0032064	SFRP4, ANGPT1, MAGI2, PICK1, VEGFA	439	24	16792	7.96887	0.999378	0.421592	0.420675
GOTERM_BP_DIRECT	GO:0090102~cochlea development	5	0.994036	0.0032064	NTRK3, SLITRK6, HES1, SOBP, KCNK2	439	24	16792	7.96887	0.999378	0.421592	0.420675
GOTERM_BP_DIRECT	GO:0071456~cellular response to hypoxia	9	1.78926	0.003602	BNIP3L, EDN1, DNMT3A, ANKRD1, E2F1, S100B, KCNK2, NDRG1, VEGFA	439	96	16792	3.58599	0.99975	0.421592	0.420675
GOTERM_BP_DIRECT	GO:0010508~positive regulation of autophagy	6	1.19284	0.00366074	FLCN, PRKAA2, TP53INP1, FOXO1, TPCN1, MTDH	439	40	16792	5.73759	0.999782	0.421592	0.420675
GOTERM_BP_DIRECT	GO:0007399~nervous system development	17	3.37972	0.00366761	SEMA5A, NRN1, JAG1, ADGRV1, BDNF, DLX5, DCLK1, VEGFA, DPYSL5, DLG4, SPOCK1, HES1, SCRG1, RGS9, GPM6B, NAIP, GAS7	439	287	16792	2.26571	0.999786	0.421592	0.420675
GOTERM_BP_DIRECT	GO:0030097~hemopoiesis	7	1.39165	0.00426737	KIRREL3, FLCN, JAG1, ANGPT1, PDGFB, CRIP2, SOD2	439	59	16792	4.5382	0.999946	0.454364	0.453376
GOTERM_BP_DIRECT	GO:0007229~integrin-mediated signaling pathway	9	1.78926	0.00434798	LAMA5, DAB2, ITGA4, ADAMTS1, ITGA2, ADAM22, FBLN1, PTK2, ITGA9	439	99	16792	3.47732	0.999955	0.454364	0.453376
GOTERM_BP_DIRECT	GO:0035987~endodermal cell differentiation	5	0.994036	0.00497968	ITGA4, MMP15, COL12A1, COL6A1, FN1	439	27	16792	7.08344	0.99999	0.477012	0.475974
GOTERM_BP_DIRECT	GO:0048678~response to axon injury	5	0.994036	0.00497968	NTRK3, SOD2, KCNK2, NAIP, MATN2	439	27	16792	7.08344	0.99999	0.477012	0.475974
GOTERM_BP_DIRECT	GO:0008284~positive regulation of cell proliferation	23	4.57256	0.00556324	SHC4, PDGFRA, EDN1, IL15, ST8SIA1, NTRK3, PDGFB, LIF, FN1, PDGFA, CRIP2, S100B, NTN1, PTK2, VEGFA, DPP4, PDF, BAMBI, IL7, TNFSF4, HAS2, HES1, TNS3	439	466	16792	1.8879	0.999997	0.511595	0.510483
GOTERM_BP_DIRECT	GO:0009611~response to wounding	7	1.39165	0.00589962	NRP1, GAP43, GRIN2A, PDGFB, FN1, PDGFA, ID3	439	63	16792	4.25006	0.999999	0.521663	0.520528
GOTERM_BP_DIRECT	GO:0043542~endothelial cell migration	5	0.994036	0.00646893	DPP4, S100A2, FAP, SCG2, PTK2	439	29	16792	6.59493	1	0.550818	0.54962
GOTERM_BP_DIRECT	GO:0008283~cell proliferation	19	3.77734	0.00774279	LAMA5, UHRF1, CD70, DLX5, ITGA2, BHLHE41, GAB1, S100B, CYR61, DAB2, CENPF, UBR5, DDIT4, PIM1, ARHGEF1, TGFBI, NBN, GPC4, MET	439	366	16792	1.98569	1	0.635738	0.634356
GOTERM_BP_DIRECT	GO:0001938~positive regulation of endothelial cell proliferation	7	1.39165	0.00914047	SEMA5A, NRP1, PDGFB, SCG2, F3, BMP6, VEGFA	439	69	16792	3.88049	1	0.724618	0.723042
GOTERM_BP_DIRECT	GO:0009887~organ morphogenesis	8	1.59046	0.0102483	NRP1, ABLIM1, IL7, ITGA2, TRPS1, FHL1, BHLHE41, PDGFA	439	92	16792	3.32614	1	0.785363	0.783655
GOTERM_BP_DIRECT	GO:0085029~extracellular matrix assembly	3	0.596421	0.0130689	HAS3, HAS2, GPM6B	439	7	16792	16.3931	1	0.930401	0.928378
GOTERM_BP_DIRECT	GO:0048842~positive regulation of axon extension involved in axon guidance	3	0.596421	0.0130689	SEMA5A, NRP1, VEGFA	439	7	16792	16.3931	1	0.930401	0.928378
GOTERM_BP_DIRECT	GO:0007417~central nervous system development	9	1.78926	0.013355	RCAN1, PCP4, BTD, PTPRZ1, ADAM22, WWP1, ID3, S100B, DCLK1	439	120	16792	2.86879	1	0.930401	0.928378
GOTERM_BP_DIRECT	GO:0014911~positive regulation of smooth muscle cell migration	4	0.795229	0.0144465	NRP1, ITGA2, PDGFB, HAS2	439	20	16792	7.65011	1	0.976837	0.974712
GOTERM_BP_DIRECT	GO:0042384~cilium assembly	9	1.78926	0.0160105	C10ORF90, LAMA5, ABLIM1, FAM161A, TMEM67, RFX3, NME5, CC2D2A, KIF27	439	124	16792	2.77625	1	0.982504	0.980367
GOTERM_BP_DIRECT	GO:0097150~neuronal stem cell population maintenance	4	0.795229	0.0165341	JAG1, PRRX1, HES1, FOXO1	439	21	16792	7.28582	1	0.982504	0.980367
GOTERM_BP_DIRECT	GO:0001942~hair follicle development	5	0.994036	0.0167395	LAMA5, FZD6, PDGFA, LDB2, LGR5	439	38	16792	5.03297	1	0.982504	0.980367
GOTERM_BP_DIRECT	GO:0042517~positive regulation of tyrosine phosphorylation of Stat3 protein	5	0.994036	0.0167395	IL15, LIF, HES1, STAP2, VEGFA	439	38	16792	5.03297	1	0.982504	0.980367
GOTERM_BP_DIRECT	GO:0010544~negative regulation of platelet activation	3	0.596421	0.0171269	PDGFRA, PDGFB, PDGFA	439	8	16792	14.344	1	0.982504	0.980367
GOTERM_BP_DIRECT	GO:0090037~positive regulation of protein kinase C signaling	3	0.596421	0.0171269	CD40, MC1R, VEGFA	439	8	16792	14.344	1	0.982504	0.980367
GOTERM_BP_DIRECT	GO:0001934~positive regulation of protein phosphorylation	9	1.78926	0.0182384	FLCN, CCND3, DAB2, CD40, NTRK3, FLOT1, CYR61, PTK2, VEGFA	439	127	16792	2.71067	1	0.982504	0.980367
GOTERM_BP_DIRECT	GO:0030890~positive regulation of B cell proliferation	5	0.994036	0.0182787	BST1, CDKN1A, CD40, IL7, TLR4	439	39	16792	4.90392	1	0.982504	0.980367
GOTERM_BP_DIRECT	GO:0043406~positive regulation of MAP kinase activity	6	1.19284	0.0186507	EDN1, CD40, PDGFB, NEK10, PDGFA, VEGFA	439	59	16792	3.88989	1	0.982504	0.980367
GOTERM_BP_DIRECT	GO:0035556~intracellular signal transduction	19	3.77734	0.0188039	SHC4, GUCY1A2, GUCY1B3, EDN1, PRKAA2, ITSN1, PLCL2, DCLK1, SOCS2, GRIP1, PLCB4, MC1R, PRKAR1A, PLCB1, SCG2, RGS9, TNS3, RGS6, NEK11	439	403	16792	1.80338	1	0.982504	0.980367
GOTERM_BP_DIRECT	GO:0051965~positive regulation of synapse assembly	6	1.19284	0.0226397	LINGO2, FLRT2, BDNF, NTRK3, TPBG, SLITRK6	439	62	16792	3.70167	1	1	0.998259
GOTERM_BP_DIRECT	GO:0045599~negative regulation of fat cell differentiation	5	0.994036	0.0234109	JAG1, E2F1, ENPP1, SOD2, FOXO1	439	42	16792	4.55364	1	1	0.998259
GOTERM_BP_DIRECT	GO:0042127~regulation of cell proliferation	11	2.18688	0.023534	LAMA5, EGLN3, CD40, JAG1, CHST11, TXNIP, LGR5, NDRG1, SAT1, PTK2, TNFRSF21	439	185	16792	2.27436	1	1	0.998259
GOTERM_BP_DIRECT	GO:0016042~lipid catabolic process	7	1.39165	0.0236354	PLCB4, IAH1, RARRES3, TBL1XR1, PLCL2, PLCB1, PLCXD2	439	85	16792	3.15005	1	1	0.998259
GOTERM_BP_DIRECT	GO:0045785~positive regulation of cell adhesion	5	0.994036	0.0252967	FLCN, ANGPT1, ITGA2, TGM2, VEGFA	439	43	16792	4.44774	1	1	0.998259
GOTERM_BP_DIRECT	GO:0032735~positive regulation of interleukin-12 production	4	0.795229	0.0264886	CD40, TNFSF4, PLCB1, TLR4	439	25	16792	6.12009	1	1	0.998259
GOTERM_BP_DIRECT	GO:0030206~chondroitin sulfate biosynthetic process	4	0.795229	0.0264886	CHST9, CHST11, CHST15, CHSY3	439	25	16792	6.12009	1	1	0.998259
GOTERM_BP_DIRECT	GO:0072015~glomerular visceral epithelial cell development	3	0.596421	0.0265938	JAG1, PODXL, MAGI2	439	10	16792	11.4752	1	1	0.998259
GOTERM_BP_DIRECT	GO:0007517~muscle organ development	7	1.39165	0.02883	LAMA5, CENPF, FHL1, ID3, COL6A3, ETV1, JPH1	439	89	16792	3.00847	1	1	0.998259
GOTERM_BP_DIRECT	GO:0002053~positive regulation of mesenchymal cell proliferation	4	0.795229	0.0293789	PRRX1, PDGFA, VEGFA, FOXP1	439	26	16792	5.8847	1	1	0.998259
GOTERM_BP_DIRECT	GO:0010595~positive regulation of endothelial cell migration	5	0.994036	0.03149	NRP1, EDN1, ANGPT1, VEGFA, FOXP1	439	46	16792	4.15767	1	1	0.998259
GOTERM_BP_DIRECT	GO:0048016~inositol phosphate-mediated signaling	3	0.596421	0.0319507	EDN1, INPP5A, ITPR1	439	11	16792	10.432	1	1	0.998259
GOTERM_BP_DIRECT	GO:0046855~inositol phosphate dephosphorylation	3	0.596421	0.0319507	INPP5A, IMPA1, INPP1	439	11	16792	10.432	1	1	0.998259
GOTERM_BP_DIRECT	GO:0001525~angiogenesis	12	2.38569	0.0324064	LAMA5, NRP1, JAG1, ANGPT1, FAP, FN1, PDGFA, TGFBI, SCG2, SAT1, PTK2, VEGFA	439	223	16792	2.05833	1	1	0.998259
GOTERM_BP_DIRECT	GO:0043647~inositol phosphate metabolic process	5	0.994036	0.0337349	INPP5A, PLCB4, IMPA1, INPP1, PLCB1	439	47	16792	4.06921	1	1	0.998259
GOTERM_BP_DIRECT	GO:0003281~ventricular septum development	4	0.795229	0.0356372	HES1, PRDM1, SMAD6, CYR61	439	28	16792	5.46437	1	1	0.998259
GOTERM_BP_DIRECT	GO:0048846~axon extension involved in axon guidance	3	0.596421	0.0376901	NRP1, ALCAM, SLIT2	439	12	16792	9.56264	1	1	0.998259
GOTERM_BP_DIRECT	GO:0035413~positive regulation of catenin import into nucleus	3	0.596421	0.0376901	SEMA5A, BAMBI, UBR5	439	12	16792	9.56264	1	1	0.998259
GOTERM_BP_DIRECT	GO:0071347~cellular response to interleukin-1	6	1.19284	0.0377646	EDN1, ANKRD1, CHI3L1, HAS2, ADAMTS12, TFPI	439	71	16792	3.23244	1	1	0.998259
GOTERM_BP_DIRECT	GO:0009791~post-embryonic development	6	1.19284	0.041797	CHST11, ETNK2, AGO2, ITPR1, PRDM1, SOD2	439	73	16792	3.14388	1	1	0.998259
GOTERM_BP_DIRECT	GO:0009966~regulation of signal transduction	4	0.795229	0.0425238	CNKSR2, SOCS2, AFAP1, NAIP	439	30	16792	5.10008	1	1	0.998259
GOTERM_BP_DIRECT	GO:0051260~protein homooligomerization	10	1.98807	0.0427859	SHARPIN, PLN, SYT1, ATG16L1, KCNS3, FLOT1, ANXA6, SOD2, CLDN1, TGM2	439	177	16792	2.16105	1	1	0.998259
GOTERM_BP_DIRECT	GO:0060391~positive regulation of SMAD protein import into nucleus	3	0.596421	0.0437887	DAB2, RBPMS, BMP6	439	13	16792	8.82705	1	1	0.998259
GOTERM_BP_DIRECT	GO:0071850~mitotic cell cycle arrest	3	0.596421	0.0437887	CDKN1A, FAP, MAGI2	439	13	16792	8.82705	1	1	0.998259
GOTERM_BP_DIRECT	GO:0042472~inner ear morphogenesis	5	0.994036	0.0463263	PRRX1, DLX5, FZD6, SOBP, NTN1	439	52	16792	3.67794	1	1	0.998259
GOTERM_BP_DIRECT	GO:0007498~mesoderm development	4	0.795229	0.0500246	EXT1, MEST, ETS2, VEGFA	439	32	16792	4.78132	1	1	0.998259
GOTERM_BP_DIRECT	GO:0003007~heart morphogenesis	4	0.795229	0.0500246	FLRT2, COL5A1, PTK2, VEGFA	439	32	16792	4.78132	1	1	0.998259
GOTERM_BP_DIRECT	GO:0021591~ventricular system development	3	0.596421	0.0502238	CENPF, NME5, KIF27	439	14	16792	8.19655	1	1	0.998259
GOTERM_BP_DIRECT	GO:0071361~cellular response to ethanol	3	0.596421	0.0502238	TP53INP1, DNMT3A, SOD2	439	14	16792	8.19655	1	1	0.998259
GOTERM_BP_DIRECT	GO:0030889~negative regulation of B cell proliferation	3	0.596421	0.0502238	PAWR, PRDM1, TNFRSF21	439	14	16792	8.19655	1	1	0.998259
GOTERM_BP_DIRECT	GO:0006260~DNA replication	9	1.78926	0.0505147	CDT1, GINS2, BLM, ORC6, TOP1MT, MCM5, NBN, MCM6, DTL	439	155	16792	2.221	1	1	0.998259
GOTERM_BP_DIRECT	GO:0038190~VEGF-activated neuropilin signaling pathway	2	0.397614	0.0514888	NRP1, VEGFA	439	2	16792	38.2506	1	1	0.998259
GOTERM_BP_DIRECT	GO:0090259~regulation of retinal ganglion cell axon guidance	2	0.397614	0.0514888	NRP1, VEGFA	439	2	16792	38.2506	1	1	0.998259
GOTERM_BP_DIRECT	GO:1904237~positive regulation of substrate-dependent cell migration, cell attachment to substrate	2	0.397614	0.0514888	FN1, FBLN1	439	2	16792	38.2506	1	1	0.998259
GOTERM_BP_DIRECT	GO:1902336~positive regulation of retinal ganglion cell axon guidance	2	0.397614	0.0514888	NRP1, VEGFA	439	2	16792	38.2506	1	1	0.998259
GOTERM_BP_DIRECT	GO:0010512~negative regulation of phosphatidylinositol biosynthetic process	2	0.397614	0.0514888	PDGFB, PDGFA	439	2	16792	38.2506	1	1	0.998259
GOTERM_BP_DIRECT	GO:0090260~negative regulation of retinal ganglion cell axon guidance	2	0.397614	0.0514888	PTPRO, SLIT2	439	2	16792	38.2506	1	1	0.998259
GOTERM_BP_DIRECT	GO:0090288~negative regulation of cellular response to growth factor stimulus	2	0.397614	0.0514888	CASK, SLIT2	439	2	16792	38.2506	1	1	0.998259
GOTERM_BP_DIRECT	GO:0043066~negative regulation of apoptotic process	19	3.77734	0.0530673	BNIP3L, CDKN1A, PRKAA2, ANGPT1, SOD2, SMAD6, CYR61, FOXO1, PTK2, MTDH, VEGFA, SOCS2, DAB2, CHST11, IL7, PIM1, NAIP, IER3, TGM2	439	455	16792	1.59728	1	1	0.998259
GOTERM_BP_DIRECT	GO:0007215~glutamate receptor signaling pathway	3	0.596421	0.0569738	GRIN2A, PLCB1, GRIA3	439	15	16792	7.65011	1	1	0.998259
GOTERM_BP_DIRECT	GO:0002042~cell migration involved in sprouting angiogenesis	3	0.596421	0.0569738	NRP1, SLIT2, VEGFA	439	15	16792	7.65011	1	1	0.998259
GOTERM_BP_DIRECT	GO:0043524~negative regulation of neuron apoptotic process	8	1.59046	0.0577556	DLX1, NRP1, ANGPT1, BDNF, ITSN1, SOD2, OXR1, NAIP	439	132	16792	2.31822	1	1	0.998259
GOTERM_BP_DIRECT	GO:0046718~viral entry into host cell	6	1.19284	0.0578894	DPP4, ITGA2, WWP1, NCAM1, CLDN1, CD55	439	80	16792	2.86879	1	1	0.998259
GOTERM_BP_DIRECT	GO:0050919~negative chemotaxis	4	0.795229	0.0581219	SEMA5A, FLRT2, PDGFA, SLIT2	439	34	16792	4.50007	1	1	0.998259
GOTERM_BP_DIRECT	GO:0007165~signal transduction	40	7.95229	0.0634967	CD274, NRP1, PRKAA2, PDE1C, INPP1, CTNND2, ITPR1, CBLB, PLCXD2, KIR2DL4, MRC2, CCND3, ALCAM, IMPA1, DPYSL5, CAPN5, PDE4A, SPOCK1, LPXN, GABRQ, GUCY1A2, CD70, IL15, MAGI2, ARRDC3, MX1, WWP1, GEM, EXT1, MAPK10, RCAN1, EVI2A, DLG4, TNFSF4, PLCB1, PDE7A, MET, LRP12, TNFRSF21, DDR2	439	1161	16792	1.31785	1	1	0.998259
GOTERM_BP_DIRECT	GO:0048488~synaptic vesicle endocytosis	3	0.596421	0.0640179	SYT12, SYT1, ITSN1	439	16	16792	7.17198	1	1	0.998259
GOTERM_BP_DIRECT	GO:0070373~negative regulation of ERK1 and ERK2 cascade	5	0.994036	0.0644305	FLCN, LIF, TIMP3, FBLN1, TLR4	439	58	16792	3.29746	1	1	0.998259
GOTERM_BP_DIRECT	GO:0048469~cell maturation	4	0.795229	0.0667947	IL15, RFX3, HES1, VEGFA	439	36	16792	4.25006	1	1	0.998259
GOTERM_BP_DIRECT	GO:0043433~negative regulation of sequence-specific DNA binding transcription factor activity	5	0.994036	0.0711768	SFRP4, TNFSF4, FZD6, PIM1, ID3	439	60	16792	3.18755	1	1	0.998259
GOTERM_BP_DIRECT	GO:0048661~positive regulation of smooth muscle cell proliferation	5	0.994036	0.0711768	EDN1, ITGA2, PDGFB, TGM2, FOXP1	439	60	16792	3.18755	1	1	0.998259
GOTERM_BP_DIRECT	GO:0031589~cell-substrate adhesion	3	0.596421	0.0713365	ANGPT1, ITGA2, SMAD6	439	17	16792	6.7501	1	1	0.998259
GOTERM_BP_DIRECT	GO:0042310~vasoconstriction	3	0.596421	0.0713365	EDN1, HTR7, HTR1D	439	17	16792	6.7501	1	1	0.998259
GOTERM_BP_DIRECT	GO:0001822~kidney development	6	1.19284	0.0741388	CENPF, RRM2B, ADAMTS1, HAS2, BMP6, VEGFA	439	86	16792	2.66864	1	1	0.998259
GOTERM_BP_DIRECT	GO:0060291~long-term synaptic potentiation	4	0.795229	0.0760197	SNAP25, GRIN2A, SYT12, S100B	439	38	16792	4.02638	1	1	0.998259
GOTERM_BP_DIRECT	GO:0061309~cardiac neural crest cell development involved in outflow tract morphogenesis	2	0.397614	0.0762326	JAG1, HES1	439	3	16792	25.5004	1	1	0.998259
GOTERM_BP_DIRECT	GO:2001202~negative regulation of transforming growth factor-beta secretion	2	0.397614	0.0762326	FN1, FBLN1	439	3	16792	25.5004	1	1	0.998259
GOTERM_BP_DIRECT	GO:0038091~positive regulation of cell proliferation by VEGF-activated platelet derived growth factor receptor signaling pathway	2	0.397614	0.0762326	PDGFRA, VEGFA	439	3	16792	25.5004	1	1	0.998259
GOTERM_BP_DIRECT	GO:0045226~extracellular polysaccharide biosynthetic process	2	0.397614	0.0762326	HAS3, HAS2	439	3	16792	25.5004	1	1	0.998259
GOTERM_BP_DIRECT	GO:0035793~positive regulation of metanephric mesenchymal cell migration by platelet-derived growth factor receptor-beta signaling pathway	2	0.397614	0.0762326	PDGFB, PDGFA	439	3	16792	25.5004	1	1	0.998259
GOTERM_BP_DIRECT	GO:0006796~phosphate-containing compound metabolic process	3	0.596421	0.0789103	IMPA1, INPP1, ENPP1	439	18	16792	6.37509	1	1	0.998259
GOTERM_BP_DIRECT	GO:0007601~visual perception	10	1.98807	0.0808078	PRR4, ABLIM1, ADGRV1, FAM161A, RDH10, SLITRK6, TIMP3, HMCN1, TGFBI, RGS9	439	201	16792	1.90301	1	1	0.998259
GOTERM_BP_DIRECT	GO:0007223~Wnt signaling pathway, calcium modulating pathway	4	0.795229	0.0808315	GNAO1, FZD6, AGO2, PLCB1	439	39	16792	3.92314	1	1	0.998259
GOTERM_BP_DIRECT	GO:0001666~response to hypoxia	9	1.78926	0.0816993	DPP4, EGLN3, ITGA2, KCNMA1, DDIT4, ITPR1, PLOD1, SOD2, VEGFA	439	172	16792	2.00148	1	1	0.998259
GOTERM_BP_DIRECT	GO:0043536~positive regulation of blood vessel endothelial cell migration	3	0.596421	0.0867212	ANGPT1, PDGFB, VEGFA	439	19	16792	6.03956	1	1	0.998259
GOTERM_BP_DIRECT	GO:0008045~motor neuron axon guidance	3	0.596421	0.0867212	ALCAM, SLIT2, FOXP1	439	19	16792	6.03956	1	1	0.998259
GOTERM_BP_DIRECT	GO:0031290~retinal ganglion cell axon guidance	3	0.596421	0.0867212	NRP1, ALCAM, SLIT2	439	19	16792	6.03956	1	1	0.998259
GOTERM_BP_DIRECT	GO:0014068~positive regulation of phosphatidylinositol 3-kinase signaling	5	0.994036	0.0895398	PDGFRA, ANGPT1, PDGFB, PDGFA, PTK2	439	65	16792	2.94235	1	1	0.998259
GOTERM_BP_DIRECT	GO:0043113~receptor clustering	3	0.596421	0.0947517	ITGA4, MAGI2, PICK1	439	20	16792	5.73759	1	1	0.998259
GOTERM_BP_DIRECT	GO:0055114~oxidation-reduction process	22	4.37376	0.0959604	TSTA3, MOXD1, KDM3A, EGLN3, UQCRB, COX4I2, DIO2, LOXL4, PLOD1, FAM213A, SOD2, OXR1, CP, PDIA5, DDO, SUMF1, CYB5R2, DCT, SH3PXD2A, RRM2B, RDH10, BCO2	439	592	16792	1.42147	1	1	0.998259
GOTERM_BP_DIRECT	GO:0050796~regulation of insulin secretion	5	0.994036	0.0974622	SNAP25, SLC16A1, KCNS3, ITPR1, RFX3	439	67	16792	2.85452	1	1	0.998259
GOTERM_BP_DIRECT	GO:0034220~ion transmembrane transport	10	1.98807	0.0991993	GABRQ, ATP8B1, DLG4, GABRA3, ANXA6, WWP1, ATP2B1, ATP6V1C1, GRIA3, TPCN1	439	210	16792	1.82146	1	1	0.998259
GOTERM_BP_DIRECT	GO:0046854~phosphatidylinositol phosphorylation	6	1.19284	0.0992482	PDGFRA, IMPA1, INPP1, PDGFB, GAB1, PDGFA	439	94	16792	2.44153	1	1	0.998259

## Sheet: KEGG
Category	Term	Count	%	PValue	Genes	List Total	Pop Hits	Pop Total	Fold Enrichment	Bonferroni	Benjamini	FDR
KEGG_PATHWAY	hsa04510:Focal adhesion	18	3.57853	0.000240022	SHC4, PDGFRA, LAMA5, ITGA4, ITGA2, PDGFB, FN1, PDGFA, PTK2, VEGFA, MAPK10, CCND3, COL5A1, COL6A2, COL6A1, COL6A3, MET, ITGA9	217	206	6879	2.76994	0.0498456	0.0427112	0.0425107
KEGG_PATHWAY	hsa04540:Gap junction	11	2.18688	0.000401044	GUCY1A2, PDGFRA, GUCY1B3, TUBB2B, PLCB4, TUBB3, PDGFB, ITPR1, LPAR1, PDGFA, PLCB1	217	88	6879	3.96256	0.0818913	0.0427112	0.0425107
KEGG_PATHWAY	hsa04151:PI3K-Akt signaling pathway	23	4.57256	0.00114554	PDGFRA, LAMA5, CDKN1A, PRKAA2, ANGPT1, ITGA4, ITGA2, PDGFB, LPAR1, FN1, PDGFA, PTK2, VEGFA, CCND3, COL5A1, IL7, COL6A2, COL6A1, DDIT4, COL6A3, MET, TLR4, ITGA9	217	345	6879	2.11336	0.216621	0.0813331	0.0809513
KEGG_PATHWAY	hsa04512:ECM-receptor interaction	10	1.98807	0.00153752	LAMA5, COL5A1, ITGA4, GP1BB, ITGA2, COL6A2, COL6A1, FN1, COL6A3, ITGA9	217	87	6879	3.64373	0.279453	0.081873	0.0814886
KEGG_PATHWAY	hsa04730:Long-term depression	7	1.39165	0.0109008	GNAO1, GUCY1A2, GUCY1B3, PLCB4, ITPR1, PLCB1, GRIA3	217	60	6879	3.69839	0.903153	0.40646	0.404552
KEGG_PATHWAY	hsa05200:Pathways in cancer	22	4.37376	0.0114496	PDGFRA, LAMA5, CDKN1A, EGLN3, ITGA2, FZD6, PDGFB, LPAR1, FN1, PDGFA, CBLB, FOXO1, PTK2, VEGFA, MAPK10, PLCB4, E2F1, TCEB1, ARHGEF1, CTNNA2, PLCB1, MET	217	393	6879	1.77458	0.91395	0.40646	0.404552
KEGG_PATHWAY	hsa04924:Renin secretion	7	1.39165	0.0147269	GUCY1A2, GUCY1B3, PLCB4, PDE1C, KCNMA1, ITPR1, PLCB1	217	64	6879	3.46724	0.957581	0.426287	0.424286
KEGG_PATHWAY	hsa05211:Renal cell carcinoma	7	1.39165	0.0169528	FLCN, EGLN3, PDGFB, GAB1, TCEB1, MET, VEGFA	217	66	6879	3.36217	0.973798	0.426287	0.424286
KEGG_PATHWAY	hsa04970:Salivary secretion	8	1.59046	0.0180121	GUCY1A2, GUCY1B3, BST1, PLCB4, KCNMA1, ITPR1, ATP2B1, PLCB1	217	86	6879	2.94888	0.979174	0.426287	0.424286
KEGG_PATHWAY	hsa05205:Proteoglycans in cancer	13	2.58449	0.0232962	CDKN1A, ITGA2, FZD6, GAB1, ITPR1, FN1, CBLB, PTK2, VEGFA, TIMP3, ARHGEF1, MET, TLR4	217	200	6879	2.06053	0.993401	0.496209	0.493879
KEGG_PATHWAY	hsa04713:Circadian entrainment	8	1.59046	0.0293054	GNAO1, GUCY1A2, GUCY1B3, GRIN2A, PLCB4, ITPR1, PLCB1, GRIA3	217	95	6879	2.66951	0.998227	0.567459	0.564794
KEGG_PATHWAY	hsa04514:Cell adhesion molecules (CAMs)	10	1.98807	0.0342811	CD274, CD40, ALCAM, NLGN4X, ITGA4, SDC3, NCAM1, LRRC4C, CLDN1, ITGA9	217	142	6879	2.23243	0.999407	0.577701	0.574989
KEGG_PATHWAY	hsa05100:Bacterial invasion of epithelial cells	7	1.39165	0.0352587	SHC4, GAB1, FN1, CBLB, CTNNA2, MET, PTK2	217	78	6879	2.84491	0.999522	0.577701	0.574989
KEGG_PATHWAY	hsa04723:Retrograde endocannabinoid signaling	8	1.59046	0.0390447	MAPK10, GABRQ, GNAO1, PLCB4, GABRA3, ITPR1, PLCB1, GRIA3	217	101	6879	2.51093	0.999793	0.594037	0.591248
KEGG_PATHWAY	hsa04360:Axon guidance	9	1.78926	0.0459788	SEMA5A, NRP1, ABLIM1, DPYSL5, SLIT2, LRRC4C, MET, NTN1, PTK2	217	127	6879	2.24649	0.999956	0.613255	0.610376
KEGG_PATHWAY	hsa04921:Oxytocin signaling pathway	10	1.98807	0.0460661	GNAO1, GUCY1A2, RCAN1, GUCY1B3, CDKN1A, PLCB4, PRKAA2, ITPR1, PLCB1, CACNG4	217	150	6879	2.11336	0.999957	0.613255	0.610376
KEGG_PATHWAY	hsa04611:Platelet activation	9	1.78926	0.0515132	GUCY1A2, GUCY1B3, PLCB4, COL5A1, GP1BB, ITGA2, ITPR1, ARHGEF1, PLCB1	217	130	6879	2.19465	0.999987	0.622793	0.619869
KEGG_PATHWAY	hsa05214:Glioma	6	1.19284	0.0526304	SHC4, PDGFRA, CDKN1A, PDGFB, E2F1, PDGFA	217	65	6879	2.9262	0.99999	0.622793	0.619869
KEGG_PATHWAY	hsa04974:Protein digestion and absorption	7	1.39165	0.0577226	DPP4, COL5A1, COL6A2, COL12A1, COL6A1, COL21A1, COL6A3	217	88	6879	2.52163	0.999997	0.635071	0.632089
KEGG_PATHWAY	hsa04015:Rap1 signaling pathway	12	2.38569	0.0660343	GNAO1, PDGFRA, GRIN2A, PLCB4, ANGPT1, MAGI2, PDGFB, LPAR1, PDGFA, PLCB1, MET, VEGFA	217	210	6879	1.81145	1	0.635071	0.632089
KEGG_PATHWAY	hsa04910:Insulin signaling pathway	9	1.78926	0.068311	MAPK10, SOCS2, SHC4, PRKAA2, PRKAR1A, FLOT1, CBLB, SORBS1, FOXO1	217	138	6879	2.06742	1	0.635071	0.632089
KEGG_PATHWAY	hsa04310:Wnt signaling pathway	9	1.78926	0.068311	MAPK10, SFRP4, CCND3, PLCB4, TBL1XR1, BAMBI, FZD6, GPC4, PLCB1	217	138	6879	2.06742	1	0.635071	0.632089
KEGG_PATHWAY	hsa04919:Thyroid hormone signaling pathway	8	1.59046	0.0693489	KAT2B, RCAN1, PLCB4, PLN, RCAN2, DIO2, PLCB1, FOXO1	217	115	6879	2.20525	1	0.635071	0.632089
KEGG_PATHWAY	hsa05218:Melanoma	6	1.19284	0.0715573	PDGFRA, CDKN1A, PDGFB, E2F1, PDGFA, MET	217	71	6879	2.67891	1	0.635071	0.632089
KEGG_PATHWAY	hsa04066:HIF-1 signaling pathway	7	1.39165	0.0807194	CDKN1A, EDN1, EGLN3, ANGPT1, TCEB1, TLR4, VEGFA	217	96	6879	2.31149	1	0.68773	0.684501
KEGG_PATHWAY	hsa04916:Melanogenesis	7	1.39165	0.0938911	GNAO1, EDN1, PLCB4, MC1R, DCT, FZD6, PLCB1	217	100	6879	2.21903	1	0.754608	0.751066
KEGG_PATHWAY	hsa04014:Ras signaling pathway	12	2.38569	0.0985174	MAPK10, SHC4, PDGFRA, GRIN2A, HTR7, ANGPT1, PDGFB, GAB1, PDGFA, MET, ETS2, VEGFA	217	226	6879	1.68321	1	0.754608	0.751066
	Term	PValue	Count
	Focal adhesion	0.000240022	18
	Gap junction	0.000401044	11
	PI3K-Akt signaling pathway	0.00114554	23
	ECM-receptor interaction	0.00153752	10
	Long-term depression	0.0109008	7

## Sheet: Network
© 2000-2022 QIAGEN. All rights reserved.
ID	Molecules in Network	Score	Focus Molecules	Top Diseases and Functions
1	AFF3,ATP8B1,BASP1,CHSY3,CNTNAP3,CREBRF,cytokine,FAM161A,FHDC1,FLOT1,JMY,JPH1,KCNS3,KIF27,KLHL24,LRRC37A3 (includes others),LRRC8C,MAGEA3/MAGEA6,MAMDC2,MIPOL1,PCDHB13,PGBD5,PPFIBP1,PPM1B,PSD3,SOBP,TCP11L2,TMTC1,TMTC2,TRAM1,VIRMA,ZNF142,ZNF469,ZNF623,ZNF646	63	34	[Cancer, Gastrointestinal Disease, Organismal Injury and Abnormalities]
2	Adaptor protein 2,Ap1,BDNF,CDKN1A,CENPF,CPVL,DDIT4,DIO2,DNMT3A,E2F1,ELOC,FLCN,FOXO1,Hdac,Hif1,HISTONE,Histone h3,LIF,MLXIP,MTERF3,NDUFAF6,p70 S6k,POP1,PRKAA,PTDSS1,PUF60,RNA polymerase II,SEMA5A,SOCS2,SOD2,SORCS2,TXNIP,Ubiquitin,UBR5,VEGFA	39	25	[Cellular Development, Developmental Disorder, Tissue Morphology]
3	C1orf94,CCNG2,collagen type i (family),Cr3,CYB5R2,EYA2,FBLN1,FOXP1,GAP43,IL23,K Channel,KIF26B,LPXN,LRP,LRP12,MEF2,mGluR,Na ,K -ATPase,NBN,PI3K (complex),PLEC,PLEKHH1,PLSCR4,PODXL,PROTEASE,Rag,RBPMS,RRM2B,SFRP4,SLIT2,SRGN,TLR2/TLR4,TP53INP1,TRPS1,YPEL3	35	23	[Cell Morphology, Cellular Function and Maintenance, Cellular Movement]
4	AK4,BHLHE41,BLM,Cdk,CDK10,CDT1,CG,CLDN1,Cyclin A,DMKN,DTL,E2f,EGLN,GASK1B,GINS2,HES1,JAG1,KNOP1,Mcm,MCM5,MCM6,MEST,NDPK,NEK11,NME5,ORC-CDC45-CDT1-MCM-RPA,ORC6,Prereplicative Complex,PTPRZ1,Rb,RC,RGS9,TOP1MT,Vegf,ZNF404	35	23	[Connective Tissue Disorders, Developmental Disorder, Gastrointestinal Disease]
5	ADAM22,ADAMTS12,ADAMTS15,ALCAM,Alpha 1 antitrypsin,CCN1,CPNE3,Ecm,EDEM1,elastase,ENPP4,Eotaxin,Fcer1,FN1,GFUS,Gpcr,H4C3,HTR1D,KDM3A,Laminin (complex),LMBR1,LPAR1,Metalloprotease,Mmp,MMP15,MMP16,NRN1,OTUD6B,PLC,Rab11,serotonin receptor,TBL1XR1,TMEM67,TPCN1,TTLL12	35	23	[Cellular Development, Cellular Movement, Skeletal and Muscular Disorders]
6	ADRB,Ampa Receptor,ANKRD1,ANKS1B,ATP2B1,BNIP3L,BTD,Calcineurin protein(s),Calmodulin,CaMKII,CASK,cyclooxygenase,G protein alpha,GRIN2A,Hedgehog,INPP5A,KDELR3,KIRREL3,MATN2,P38 MAPK,PCP4,Pde,PDE1C,PDE4A,PDE7A,PLN,Pmca,PP1 protein complex group,Proinsulin,RCAN1,RGS6,RNF144A,SDC3,SPECC1,YPEL2	33	22	[Hematological Disease, Immunological Disease, Inflammatory Disease]
7	AKAP12,Alpha tubulin,ANKRD28,BETA TUBULIN,Cbp/p300,CIBAR1,Clathrin,COLGALT2,Cpla2,Dynamin,FHL1,FILIP1L,FSH,GCNT1,GEM,Growth hormone,ITSN1,KRT81,Lh,LRCH2,MAF1,Mapk,MTFR1,NEK10,PAWR,Plc beta,PLCB1,PPFIA4,PTPase,Rsk,SPAG1,SSPN,STAU2,TUBB2B,VCPIP1	33	22	[Developmental Disorder, Hereditary Disorder, Organismal Injury and Abnormalities]
8	AFAP1,ARRDC3,ATP6V1C1,AURK,c-Src,Calbindin,CDK4/6,CMBL,CNKSR2,CRIP2,CSF,EDA2R,Ifn,Ikk (family),IRAK2,IRF,JAK,LDB2,LYNX1,MAGI2,Neuroligin,NFkB (complex),nicotinic acetylcholine receptor,NLGN4X,PLAAT4,PRRG4,SOCS,ST8SIA1,Stat3-Stat3,Tlr,TMEM200A,TSHZ3,TWIST,UBE2E2,WWP1	26	19	[Cell Morphology, Infectious Diseases, Organismal Development]
9	ARFGEF1,cAMP-dependent protein kinase,COX4I2,CYC1,Cyclin D,Cytochrome bc1,cytochrome C,cytochrome-c oxidase,DLX1,DLX5,DNA-methyltransferase,EBF1,Gcn5l,Histone H1,Histone h2a,Histone H2b,HOXB6,IgD,Immunoglobulin,KCNIP4,MIR124,MOXD1,MRPS28,Osteocalcin,PKIA,PRKAA2,PRKAR1A,SAA,SAT1,Scf,SUMF1,TFPI,TPD52,UHRF1,UQCRB	26	19	[Cardiovascular Disease, Cardiovascular System Development and Function, Developmental Disorder]
10	26s Proteasome,ANGPT1,APOBEC3G,C/EBP,Collagen type I (complex),CP,estrogen receptor,EXOC4,F3,Fibrinogen,Focal adhesion kinase,GPIIB-IIIA,HAS2,JUN/JUNB/JUND,KAT2B,LDL,N-cor,NCAM1,NFkB (family),Nr1h,P glycoprotein,PHF20L1,PRRX1,PTK2,RNF144B,Rxr,SHROOM3,SLC16A1,SPATS2L,STAP2,TGM2,thymidine kinase,VitaminD3-VDR-RXR,VPS8,ZZZ3	26	19	[Cellular Development, Cellular Growth and Proliferation, Organ Development]
11	AGO2,AMPK,CD274,CDKAL1,Ck2,DPY19L4,EGLN3,GBP4,ID3,IER3,Ifn gamma,IKK (complex),LGR5,LOXL4,Mek,miR-106b-3p (miRNAs w/seed CGCACUG),MTDH,MTORC1,MX1,Nos,PDGFA,PEPCK,PI3K p85,Pka catalytic subunit,Ppp2c,RSPO1,RSPO3,SELENOI,SLAIN1,Smad2/3,SPOCK1,Tgf beta,TMEM64,ZBTB10,ZC2HC1A	26	19	[Cancer, Organismal Injury and Abnormalities, Reproductive System Disease]
12	Alp,ANXA6,atypical protein kinase C,CBLB,CHST1,CHST11,CHST15,EDN1,ENPP1,FLRT2,GAB1,GTPase,KCNMA1,LACTB2,MET,NDRG1,Pdgf (complex),Pdgfr,Pkc(s),PLC gamma,PLOD1,PTPRO,Raf,RAS,ROCK,Shc,Sod,SORBS1,Sos,STAT,sulfotransferase,TBC1D30,TEC/BTK/ITK/TXK/BMX,TNS3,Trk Receptor	25	18	[Carbohydrate Metabolism, Skeletal and Muscular System Development and Function, Small Molecule Biochemistry]
13	Akt,BST1,CHFR,COL6A3,Collagen type VI,CPA4,DNA-PK,Fascin,GALNT10,GPM6B,GRIP1,KIR,KIR2DL4,LAPTM4B,N-Cadherin,NXPE3,Rab5,RCAN2,RDH10,Secretase gamma,SERCA,SNAP25,Snare,sodium channel,ST3GAL6,Synaptotagmin,Syntaxin,Syntaxin1,SYT1,SYT12,T3-TR-RXR,TET3,thyroid hormone receptor,TRANS-SNARE,tubulin (family)	23	17	[Cell-To-Cell Signaling and Interaction, Cellular Function and Maintenance, Molecular Transport]
14	Angiotensin II receptor type 1,calpain,CAPN5,Caveolin,CLEC12B,Collagen type III,Collagen type IV,cytokine receptor,DCLK1,ERK,ETV1,Fgfr,Fibrin,Filamin,GABA receptor,GABA-A receptor,GABRA3,GABRQ,HAS3,INPP1,Integrin,Integrinα,ITGA2,ITGA9,Laminin1,Laminin5,Lpa receptor,MAP1A,Ngf,PLCB4,PMP22,RFX3,RPS6KA,SHARPIN,SYNGR1	21	16	[Neurological Disease, Organismal Injury and Abnormalities, Psychological Disorders]
15	ACSS3,ANLN,ATG16L1,C10orf90,CC2D2A,CHST9,CYLC1,DAPK2,DRAM1,GAS7,IER5,INTS8,LIMD2,LMNA,LRRC17,MARVELD1,miR-183-5p (miRNAs w/seed AUGGCAC),NOL6,PPP2CA,RASSF6,Rpl34 (includes others),Rpl36,S100A2,SCRG1,SLC22A23,SLTM,SNRK,TMEM64,TMEM74,TP53,TP53AIP1,TP73,TTLL6,YDJC,ZNF79	21	16	[Cell Death and Survival, Cell Morphology, Cellular Function and Maintenance]
16	ACIN1,ADAT1,AMDHD2,APOLD1,ATPSCKMT,BCL2L2-PABPN1,BMERB1,C16orf87,CSAG1,DHX33,ELAVL1,FAM53B,HDL-cholesterol,ISOC1,KIF14,MITF,OXR1,PHTF2,PPARG,PRR3,RMDN1,SBNO2,SCAMP4,SLC25A32,SNX16,SORCS2,SRPK1,TDRD9,TGIF2,TRIM25,TULP4,VHL,YPEL2,ZFAND1,ZNF718	19	15	[Developmental Disorder, Organismal Injury and Abnormalities, Reproductive System Disease]
17	ADGRE2,ADGRV1,alpha-estradiol,beta-estradiol,CCDC144A,FOXN3,GLI1,GPRC6A,HOXC6,IAH1,KRT32,KRT80,LGR5,MATN2,MCM2,MOCS1,Muc1,NCOA3,NIPAL2,Pbsn,PCNA,phospholipase,PRXL2A,RC,RPL26L1,RPL28,RPL7,S100A2,SCG2,SGSH,SLC16A9,SPATS2L,trypsin,ZNF184,ZNF808	19	15	[Embryonic Development, Organ Development, Organ Morphology]
18	ADAMTSL1,ADGRA1,C15orf65,CSMD2,DLG4,DPP4,FAP,FZD6,ganglioside GD2,GPR63,HTR7,IL2,ITGB1,KDELR,LGR5,LRRC4C,Molecular Mechanisms of Cancer,NAIP,Nrp-PlexinA,NRP1,NTNG2,PRKAR2B,RAS,RASAL1,ROPN1B,RSPO1,Sfk,TACR2,TAS2R14,TMEM158,Tnfrsf22/Tnfrsf23,TPBG,WNT3A,WNT5A,ZNRF3	19	15	[Cell-To-Cell Signaling and Interaction, Embryonic Development, Organ Development]
19	BAMBI,BMP6,CHI3L1,Collagen type II,DAB2,DCT,ERK1/2,ETS,Ferritin,GUCY,GUCY1A2,GUCY1B1,IL-1R,IMPA1,K ATP Channel,L-type Calcium Channel,MIR320,Mt-mmp,Pkg,PNRC1,potassium channel,Rar,S100A2,S100B,sGC,SHC4,Smad,SMAD1/5,SMAD1/5/9,SMAD6,STAT1/3/5 dimer,TCF,TGFBR,TIMP3,TLR7/8	17	14	[Cardiac Congestive Cardiac Failure, Cardiovascular Disease, Heart Failure]
20	ADAMTS1,COL12A1,COL21A1,COL5A1,COL6A1,COL6A2,collagen,Collagen type V,collagenase,DBNDD1,DDR2,growth factor,growth factor receptor,H/K/NRAS,Has,Hsp27,Jnk,LATS,MAC,MRC2,NADPH oxidase,NTRK3,Pak,PDGF (family),Pdgf Ab,PDGF BB,PDGF-AA,PDGFB,PDGFRA,Pdgfra-Pdgfrb,phosphatase,TGFBI,TNFRSF21,transglutaminase,YAP/TAZ	17	14	[Cancer, Dermatological Diseases and Conditions, Organismal Injury and Abnormalities]
21	CD40,CD55,CD70,CFI,chemokine,CLEC7A,Complement,CTNND2,DPYSL5,HDL,HMCN1,Hsp70,Hspg,IFN alpha/beta,IFN Beta,Ifnar,Igm,IKKA/B,IL1,IL12 (complex),IL12 (family),IL15,JINK1/2,MHC Class I (complex),MHC CLASS I (family),MHC Class II (complex),MKK3/6,NTN1,Pro-inflammatory Cytokine,SIGLEC6,TAPBPL,TLR4,Tnf (family),Tnf receptor,TNFSF4	17	14	[Cell-To-Cell Signaling and Interaction, Cellular Growth and Proliferation, Hematological System Development and Function]
22	ABCD3,ARHGEF1,BCR (complex),C1q,Collagen Alpha1,Creb,ETS2,FAP,Fc gamma receptor,FIBRINOGEN (family),GAS7,GNRH,GOT,H2BC8,hemoglobin,Iga,Ige,IgG,IgG1,IgG2a,IgG2b,Igg3,IL13RA2,MHC II,MPHOSPH6,NOL6,PIM1,PRDM1,RNASEL,Rnr,SLC2A3,SRC (family),STAT5a/b,TCR,UBE2W	17	14	[Hematological System Development and Function, Lymphoid Tissue Structure and Development, Organ Morphology]
23	ABCA6,ACP6,ADGRA1,AGPAT4,Agtr1b,APP,C3AR1,cannabinoid receptor,CHRAC1,endocannabinoid,ERICH3,ETNK2,FAP,FYN,ganglioside GD1b,GAS7,GNG7,GPR146,GPR61,GPR63,HLA-DR group,HNRNPK,IFNG,KYAT1,LINGO2,MDM2,MFSD3,PSENEN,PTAFR,RAB43,SLCO5A1,SLFN5,TACR2,TMEM47,TSKS	14	12	[Cell-To-Cell Signaling and Interaction, Infectious Diseases, Inflammatory Disease]
24	Actin,ADCY,CACNG4,CNIH3,Cofilin,Collagen(s),G protein,G protein alphai,G protein beta gamma,G-protein beta,G-protein gamma,GNAO1,GPATCH11,GPC4,GRIA,GRIA3,Insulin,ITPR1,KCNK2,Ldh (complex),NMDA Receptor,PI3K (family),PI3Kγ,PICK1,Pka,PP2A,Rac,Rap1,Rgs,RGS17,Sapk,SH3PXD2A,TSH,tubulin,voltage-gated calcium channel	12	11	[Cell-To-Cell Signaling and Interaction, Molecular Transport, Nervous System Development and Function]
25	15(S)-HETE,ADRA1,ASB10,C5orf46,CDC37,DNAAF11,EDEM3,EP300,ERN2,ETS1,HSBP1,HSF2,HSPA5,HSPB1,INHBE,MAP1LC3,MAPK10,NEK10,NFAT (complex),PAQR3,PGM5,PODN,PPARD,PPCS,SCN4B,SERINC2,SLITRK6,SPACA7,STRADB,Tenascin,THOC5,TMBIM6,VIT,WDR17,ZFHX4	12	11	[Cell-To-Cell Signaling and Interaction, Cellular Compromise, Cellular Function and Maintenance]
