# Supplementary material for: RSK1 and RSK2 serine/threonine kinases regulate different transcription programs in cancer
Source: Front Cell Dev Biol. 2023 Jan 4;10:1015665. doi: 10.3389/fcell.2022.1015665 (PMC9845784; doi:10.3389/fcell.2022.1015665)
Supplement: Supplementary file 2 [file Table3.xlsx]

## Sheet: Sheet1
#%result_name=Analysis_31
#%array_type=Clariom_S_Human
#%annotation=Clariom_S_Human.r1.na36.hg38.a1.transcript.csv
#%comparison=EGF: RSK2 vs NT
ID	EGF: RSK2 Avg (log2)	EGF: NT Avg (log2)	Fold Change	P-val	FDR P-val	Gene Symbol	Description	Group
TC0200009895.hg.1	7.63	11.19	-11.79	1.3e-13	6.95e-10	CERS6	ceramide synthase 6	Multiple_Complex
TC0600014336.hg.1	7.47	9.59	-4.37	3.36e-11	5.99e-08	ROS1	ROS proto-oncogene 1 , receptor tyrosine kinase	Multiple_Complex
TC1700012216.hg.1	9.41	6.29	8.71	3.91e-11	5.99e-08	LGALS9	lectin, galactoside-binding, soluble, 9	Multiple_Complex
TC0500007044.hg.1	12.4	10.58	3.52	3.93e-10	3.66e-07	CDH6	cadherin 6, type 2, K-cadherin (fetal kidney)	Multiple_Complex
TC0400008450.hg.1	6.72	9.33	-6.11	4.77e-10	4.09e-07	ANK2	ankyrin 2, neuronal	Multiple_Complex
TC0800007766.hg.1	13.41	14.76	-2.56	9.39e-10	7.46e-07	RAB2A	RAB2A, member RAS oncogene family	Multiple_Complex
TC0200016402.hg.1	11.07	7.09	15.78	1.01e-09	7.75e-07	RSAD2	radical S-adenosyl methionine domain containing 2	Multiple_Complex
TC0800007672.hg.1	9.88	11.38	-2.82	1.56e-09	1.05e-06	XKR4	X-linked Kx blood group related 4	Multiple_Complex
TC1100008881.hg.1	6.98	8.61	-3.09	1.84e-09	1.19e-06	ARHGAP42	Rho GTPase activating protein 42	Multiple_Complex
TC0X00009218.hg.1	10.95	12.45	-2.84	2.25e-09	1.34e-06	RPS6KA3	ribosomal protein S6 kinase, 90kDa, polypeptide 3	Multiple_Complex
TC0500011352.hg.1	13.3	14.78	-2.8	2.43e-09	1.41e-06	EDIL3	EGF-like repeats and discoidin I-like domains 3	Multiple_Complex
TC1400008382.hg.1	9.13	10.79	-3.16	2.66e-09	1.5e-06	TNFAIP2	tumor necrosis factor, alpha-induced protein 2	Multiple_Complex
TC0500011712.hg.1	7.66	9.23	-2.97	3.1e-09	1.7e-06	EPB41L4A	erythrocyte membrane protein band 4.1 like 4A	Multiple_Complex
TC0600013119.hg.1	7.72	5.74	3.95	3.59e-09	1.88e-06	SOGA3; KIAA0408	SOGA family member 3; KIAA0408	Multiple_Complex
TC0700008928.hg.1	7.56	5.15	5.31	4.08e-09	2.04e-06	CPED1	cadherin-like and PC-esterase domain containing 1	Multiple_Complex
TC0800011148.hg.1	11.32	10	2.51	4.83e-09	2.3e-06	CCNE2	cyclin E2	Multiple_Complex
TC1600011186.hg.1	12.27	11.01	2.39	6.59e-09	2.88e-06	SLC7A5	solute carrier family 7 (amino acid transporter light chain, L system), member 5	Multiple_Complex
TC1400010195.hg.1	13.81	12.6	2.32	9.41e-09	3.88e-06	WARS	tryptophanyl-tRNA synthetase	Multiple_Complex
TC0800007688.hg.1	9.68	11.07	-2.62	1.13e-08	4.39e-06	LYN	LYN proto-oncogene, Src family tyrosine kinase	Multiple_Complex
TC0400011732.hg.1	6.86	5.38	2.79	1.9e-08	7.28e-06	NDNF	neuron-derived neurotrophic factor	Multiple_Complex
TC0100006483.hg.1	10.58	7.41	8.95	2.09e-08	7.73e-06	ISG15	ISG15 ubiquitin-like modifier	Multiple_Complex
TC0700009231.hg.1	9.42	8	2.67	2.21e-08	7.91e-06	AKR1B15	aldo-keto reductase family 1, member B15	Multiple_Complex
TC0200009470.hg.1	9.55	10.91	-2.57	2.39e-08	8.4e-06	HNMT	histamine N-methyltransferase	Multiple_Complex
TC0800010490.hg.1	10.39	11.99	-3.04	2.54e-08	8.66e-06	TMEM68	transmembrane protein 68	Multiple_Complex
TC1100009453.hg.1	12	10.58	2.68	2.72e-08	9.11e-06	ST3GAL4	ST3 beta-galactoside alpha-2,3-sialyltransferase 4	Multiple_Complex
TSUnmapped00000639.hg.1	6.09	8.12	-4.06	2.77e-08	9.15e-06	SERTAD4	SERTA domain containing 4	Coding
TC0100011472.hg.1	8.63	9.93	-2.47	2.87e-08	9.34e-06	HHAT	hedgehog acyltransferase	Multiple_Complex
TC1200011460.hg.1	9.03	10.35	-2.49	3.18e-08	1.02e-05	KITLG	KIT ligand	Multiple_Complex
TC0200010328.hg.1	11.42	12.65	-2.34	3.32e-08	1.05e-05	SLC39A10	solute carrier family 39 (zinc transporter), member 10	Multiple_Complex
TC0800011634.hg.1	5.16	7.34	-4.54	3.53e-08	1.1e-05	SNTB1	syntrophin, beta 1 (dystrophin-associated protein A1, 59kDa, basic component 1)	Multiple_Complex
TC0800007809.hg.1	14.44	15.51	-2.1	3.75e-08	1.12e-05	YTHDF3	YTH N(6)-methyladenosine RNA binding protein 3	Multiple_Complex
TC1500010006.hg.1	11.11	9.79	2.5	3.74e-08	1.12e-05	STRA6	stimulated by retinoic acid 6	Multiple_Complex
TC0200009060.hg.1	10.56	12.01	-2.74	3.9e-08	1.14e-05	STEAP3	STEAP family member 3, metalloreductase	Multiple_Complex
TC0800010630.hg.1	12.23	13.68	-2.74	3.94e-08	1.14e-05	GGH	gamma-glutamyl hydrolase (conjugase, folylpolygammaglutamyl hydrolase)	Multiple_Complex
TC0800010450.hg.1	10	11.33	-2.52	4.11e-08	1.16e-05	ATP6V1H	ATPase, H+ transporting, lysosomal 50/57kDa, V1 subunit H	Multiple_Complex
TC0100016625.hg.1	10.42	11.55	-2.18	4.38e-08	1.16e-05	GLUL	glutamate-ammonia ligase	Multiple_Complex
TC0200015425.hg.1	10.4	11.64	-2.37	4.27e-08	1.16e-05	TRAK2	trafficking protein, kinesin binding 2	Multiple_Complex
TC0800010417.hg.1	10.77	12.1	-2.51	4.35e-08	1.16e-05	PCMTD1	protein-L-isoaspartate (D-aspartate) O-methyltransferase domain containing 1	Multiple_Complex
TC0700009230.hg.1	8.84	6.73	4.3	6.11e-08	1.56e-05	AKR1B10	aldo-keto reductase family 1, member B10 (aldose reductase)	Multiple_Complex
TC0800010427.hg.1	11.3	12.41	-2.17	7.14e-08	1.78e-05	RB1CC1	RB1-inducible coiled-coil 1	Multiple_Complex
TC0800007735.hg.1	10.99	12.09	-2.15	7.45e-08	1.84e-05	UBXN2B	UBX domain protein 2B	Multiple_Complex
TC1200012190.hg.1	9.07	5.88	9.12	9.16e-08	2.18e-05	OASL	2-5-oligoadenylate synthetase-like	Multiple_Complex
TC1500007231.hg.1	6.34	8.23	-3.7	9.23e-08	2.18e-05	GLDN	gliomedin	Multiple_Complex
TC0300012212.hg.1	12.85	14.08	-2.34	1.13e-07	2.54e-05	MYLK	myosin light chain kinase	Multiple_Complex
TC1500010731.hg.1	9.45	7.88	2.96	1.24e-07	2.69e-05	TRIM69	tripartite motif containing 69	NonCoding
TC1100010897.hg.1	13.75	12.07	3.19	1.94e-07	3.83e-05	UBE2L6	ubiquitin-conjugating enzyme E2L 6	Multiple_Complex
TC0500009211.hg.1	10.56	11.59	-2.05	1.97e-07	3.84e-05	CYFIP2	cytoplasmic FMR1 interacting protein 2	Multiple_Complex
TC1100011754.hg.1	6.47	7.9	-2.69	1.99e-07	3.85e-05	TENM4	teneurin transmembrane protein 4	Multiple_Complex
TC0800010458.hg.1	12.37	13.44	-2.09	2.5e-07	4.78e-05	TCEA1	transcription elongation factor A (SII), 1	Multiple_Complex
TC0200010577.hg.1	6.12	7.37	-2.39	2.79e-07	5.16e-05	ADAM23	ADAM metallopeptidase domain 23	Multiple_Complex
TC0700006890.hg.1	11.53	10.34	2.27	2.78e-07	5.16e-05	IL6	interleukin 6	Multiple_Complex
TC0600013228.hg.1	10.44	11.8	-2.57	2.83e-07	5.19e-05	SLC2A12	solute carrier family 2 (facilitated glucose transporter), member 12	Multiple_Complex
TC0500011702.hg.1	8.3	10.01	-3.28	2.88e-07	5.24e-05	STARD4	StAR-related lipid transfer domain containing 4	Multiple_Complex
TC2200006540.hg.1	11.68	8.66	8.09	2.95e-07	5.27e-05	USP18	ubiquitin specific peptidase 18	Multiple_Complex
TC1100012957.hg.1	12.18	9.17	8.02	3.18e-07	5.59e-05	TRIM22	tripartite motif containing 22	Multiple_Complex
TC0800010252.hg.1	10.31	8.86	2.74	3.41e-07	5.85e-05	ANK1	ankyrin 1, erythrocytic	Multiple_Complex
TC1000006802.hg.1	4.38	5.91	-2.87	3.51e-07	5.97e-05	CAMK1D	calcium/calmodulin-dependent protein kinase ID	Multiple_Complex
TC2100008545.hg.1	13.38	14.38	-2	3.91e-07	6.51e-05	NRIP1	nuclear receptor interacting protein 1	Multiple_Complex
TC0700008023.hg.1	8.39	9.8	-2.65	3.96e-07	6.52e-05	GATSL2	GATS protein-like 2	Multiple_Complex
TC1700010676.hg.1	7.29	8.84	-2.93	4.03e-07	6.54e-05	KRT15; MIR6510	keratin 15, type I; microRNA 6510	Multiple_Complex
TC1700007931.hg.1	11.36	9.91	2.72	4.73e-07	7.46e-05	IFI35	interferon-induced protein 35	Multiple_Complex
TC0500010282.hg.1	8.05	5.95	4.29	5.31e-07	8.19e-05	CDH12	cadherin 12, type 2 (N-cadherin 2)	Multiple_Complex
TC1900009357.hg.1	10.84	9.84	2	5.77e-07	8.65e-05	MYDGF	myeloid-derived growth factor	Multiple_Complex
TC1300008760.hg.1	10.55	8.86	3.22	5.89e-07	8.77e-05	EPSTI1	epithelial stromal interaction 1 (breast)	Multiple_Complex
TC0500008309.hg.1	4.7	6.52	-3.51	5.95e-07	8.8e-05	CAMK4	calcium/calmodulin-dependent protein kinase IV	Multiple_Complex
TC1100012722.hg.1	9.23	10.76	-2.89	6.37e-07	9.23e-05	CDON	cell adhesion associated, oncogene regulated	Multiple_Complex
TC1700010050.hg.1	7.37	5.9	2.77	6.36e-07	9.23e-05	LGALS9B	lectin, galactoside-binding, soluble, 9B	Multiple_Complex
TC1500010160.hg.1	9.99	11.07	-2.11	6.72e-07	9.61e-05	CTSH	cathepsin H	Multiple_Complex
TC1500009455.hg.1	7.92	9.33	-2.65	7.25e-07	0.0001	MYO5C	myosin VC	Multiple_Complex
TC1000011588.hg.1	9.22	7.77	2.72	7.9e-07	0.0001	SLC25A28	solute carrier family 25 (mitochondrial iron transporter), member 28	Multiple_Complex
TC0900009489.hg.1	7.36	8.42	-2.08	9.61e-07	0.0001	GLDC	glycine dehydrogenase (decarboxylating)	Multiple_Complex
TC0100017193.hg.1	5.86	7.46	-3.04	1.01e-06	0.0001	KCNH1	potassium channel, voltage gated eag related subfamily H, member 1	Multiple_Complex
TC1600011221.hg.1	12.36	11.36	2	1.05e-06	0.0001	MVD	mevalonate (diphospho) decarboxylase	Multiple_Complex
TC0X00006686.hg.1	9.84	8.41	2.7	1.17e-06	0.0002	GRPR	gastrin-releasing peptide receptor	Coding
TC0600011508.hg.1	10.9	8.66	4.71	1.23e-06	0.0002	TAP1	transporter 1, ATP-binding cassette, sub-family B (MDR/TAP)	Multiple_Complex
TC0100018238.hg.1	11.77	10.73	2.06	1.33e-06	0.0002	DNAJB4	DnaJ (Hsp40) homolog, subfamily B, member 4	Multiple_Complex
TC1700009043.hg.1	10.47	9.29	2.27	1.5e-06	0.0002	BIRC5	baculoviral IAP repeat containing 5	Multiple_Complex
TC1400010617.hg.1	7.7	8.81	-2.15	1.57e-06	0.0002	PRKCH	protein kinase C, eta	Multiple_Complex
TC0100015752.hg.1	8.15	9.43	-2.43	1.82e-06	0.0002	CTSS	cathepsin S	Multiple_Complex
TC0600012747.hg.1	8.1	9.11	-2.01	1.86e-06	0.0002	CD24	CD24 molecule	Multiple_Complex
TC0400008106.hg.1	11.88	9.8	4.22	2.09e-06	0.0002	HERC5	HECT and RLD domain containing E3 ubiquitin protein ligase 5	Multiple_Complex
TC0700007067.hg.1	5	6.49	-2.8	2.18e-06	0.0003	MTURN	maturin, neural progenitor differentiation regulator homolog (Xenopus)	Multiple_Complex
TC1000008628.hg.1	7.5	5.96	2.92	2.22e-06	0.0003	ABCC2	ATP binding cassette subfamily C member 2	Multiple_Complex
TC0600014110.hg.1	11.6	10.18	2.67	2.23e-06	0.0003	PSMB9	proteasome subunit beta 9	Multiple_Complex
TC0900010968.hg.1	10.5	9.05	2.72	2.29e-06	0.0003	TRIM14	tripartite motif containing 14	Multiple_Complex
TC0800010894.hg.1	10.63	9.35	2.43	2.39e-06	0.0003	HEY1	hes-related family bHLH transcription factor with YRPW motif 1	Multiple_Complex
TC0400011053.hg.1	6.19	5.13	2.09	2.44e-06	0.0003	CXCL10	chemokine (C-X-C motif) ligand 10	Coding
TC0700010854.hg.1	9.1	7.31	3.48	2.51e-06	0.0003	INHBA	inhibin beta A	Multiple_Complex
TC1400007478.hg.1	6.89	8.24	-2.55	2.6e-06	0.0003	GPHN	gephyrin	Multiple_Complex
TC1900006968.hg.1	9.88	7.93	3.87	2.64e-06	0.0003	C19orf66	chromosome 19 open reading frame 66	Multiple_Complex
TC1700007890.hg.1	11.88	12.9	-2.04	2.85e-06	0.0003	ATP6V0A1; MIR5010	ATPase, H+ transporting, lysosomal V0 subunit a1; microRNA 5010	Multiple_Complex
TC0500007376.hg.1	6.77	5.18	3.01	3.2e-06	0.0003	FST	follistatin	Multiple_Complex
TC0X00007480.hg.1	6.32	7.8	-2.8	3.34e-06	0.0003	HEPH	hephaestin	Multiple_Complex
TC0400006987.hg.1	13.96	12.79	2.25	3.46e-06	0.0004	LAP3	leucine aminopeptidase 3	Multiple_Complex
TC0200012652.hg.1	12.07	10.34	3.31	3.59e-06	0.0004	PNPT1	polyribonucleotide nucleotidyltransferase 1	Multiple_Complex
TC0400008628.hg.1	10.25	8.91	2.53	3.72e-06	0.0004	SPRY1	sprouty RTK signaling antagonist 1	Multiple_Complex
TC1200009852.hg.1	6.65	5.54	2.17	3.73e-06	0.0004	PZP	pregnancy-zone protein	Multiple_Complex
TC0300007067.hg.1	12.12	10.96	2.24	4.3e-06	0.0004	MYD88	myeloid differentiation primary response 88	Multiple_Complex
TC0400012990.hg.1	12.61	10.87	3.34	4.39e-06	0.0004	DDX60L	DEAD (Asp-Glu-Ala-Asp) box polypeptide 60-like	Multiple_Complex
TC1100013128.hg.1	7.05	8.57	-2.87	4.61e-06	0.0004	IFITM10	interferon induced transmembrane protein 10	Multiple_Complex
TC0200013916.hg.1	6.21	4.78	2.7	5.28e-06	0.0005	IL1B	interleukin 1 beta	Multiple_Complex
TC0300013949.hg.1	8.09	9.43	-2.53	5.29e-06	0.0005	SATB1	SATB homeobox 1	Multiple_Complex
TC0400008105.hg.1	11.4	9.1	4.93	5.33e-06	0.0005	HERC6	HECT and RLD domain containing E3 ubiquitin protein ligase family member 6	Multiple_Complex
TC0100014852.hg.1	10.91	9.08	3.53	5.38e-06	0.0005	GBP1	guanylate binding protein 1, interferon-inducible	Multiple_Complex
TC2200007214.hg.1	9.08	7.92	2.24	5.56e-06	0.0005	APOL6	apolipoprotein L, 6	Multiple_Complex
TC2000010022.hg.1	11.9	10.42	2.78	5.75e-06	0.0005	ZNFX1	zinc finger, NFX1-type containing 1	Multiple_Complex
TC0800012424.hg.1	10.57	9.57	2	6.1e-06	0.0005	COPS5	COP9 signalosome subunit 5	Multiple_Complex
TC2000009023.hg.1	14.69	13.21	2.79	6.43e-06	0.0006	SAMHD1	SAM domain and HD domain 1	Multiple_Complex
TC1500008470.hg.1	8.26	7.26	2	7.46e-06	0.0006	ARRDC4	arrestin domain containing 4	Coding
TC0300007973.hg.1	7.04	5.68	2.58	7.52e-06	0.0006	CADM2	cell adhesion molecule 2	Multiple_Complex
TC0300013846.hg.1	9.92	10.96	-2.06	7.66e-06	0.0006	GXYLT2	glucoside xylosyltransferase 2	Multiple_Complex
TC2200007242.hg.1	7.98	6.88	2.15	8.16e-06	0.0007	APOL1	apolipoprotein L1	Multiple_Complex
TC0300011516.hg.1	6.22	7.22	-2.01	8.36e-06	0.0007	EIF4E3	eukaryotic translation initiation factor 4E family member 3	Multiple_Complex
TC0X00010512.hg.1	5.91	4.56	2.55	8.62e-06	0.0007	CHRDL1	chordin-like 1	Coding
TC0500009281.hg.1	10.78	9.76	2.02	9.09e-06	0.0007	PTTG1	pituitary tumor-transforming 1	Multiple_Complex
TC0100013608.hg.1	7.18	5.39	3.46	9.36e-06	0.0007	MARCKSL1	MARCKS-like 1	Multiple_Complex
TC1000008401.hg.1	11.34	9.81	2.89	1.03e-05	0.0008	IFIT5	interferon-induced protein with tetratricopeptide repeats 5	Coding
TC2000006627.hg.1	7.81	9.03	-2.33	1.2e-05	0.0009	CHGB	chromogranin B	Multiple_Complex
TC0200014610.hg.1	10.81	9.61	2.29	1.23e-05	0.0009	NMI	N-myc (and STAT) interactor	Multiple_Complex
TC0600014275.hg.1	11.52	10.29	2.34	1.26e-05	0.001	TAP2	transporter 2, ATP-binding cassette, sub-family B (MDR/TAP)	Multiple_Complex
TC0X00010144.hg.1	8.13	6.97	2.24	1.27e-05	0.001	ZCCHC5	zinc finger, CCHC domain containing 5	Coding
TC0200016767.hg.1	7.57	8.76	-2.29	1.54e-05	0.0011	MREG	melanoregulin	Multiple_Complex
TC0X00010670.hg.1	5.79	7.37	-2.98	1.56e-05	0.0011	TMEM255A	transmembrane protein 255A	Multiple_Complex
TC1700007127.hg.1	7.91	6.28	3.08	1.57e-05	0.0011	LGALS9C; LGALS9B	lectin, galactoside-binding, soluble, 9C; lectin, galactoside-binding, soluble, 9B	Multiple_Complex
TC0200015976.hg.1	13.42	11.52	3.74	1.61e-05	0.0011	SP110	SP110 nuclear body protein	Multiple_Complex
TC2200008592.hg.1	9.86	8.51	2.55	1.65e-05	0.0012	APOL2	apolipoprotein L, 2	Multiple_Complex
TC0500012017.hg.1	9.38	8.29	2.12	1.88e-05	0.0013	IRF1	interferon regulatory factor 1	Multiple_Complex
TC0100011466.hg.1	7.41	8.91	-2.83	2.02e-05	0.0014	SERTAD4	SERTA domain containing 4	Multiple_Complex
TC0100018443.hg.1	6.43	5.27	2.24	2.44e-05	0.0016	PLPP3	phospholipid phosphatase 3	Multiple_Complex
TC2000008268.hg.1	9.97	11.07	-2.14	2.6e-05	0.0017	SLC23A2	solute carrier family 23 (ascorbic acid transporter), member 2	Multiple_Complex
TC0100008816.hg.1	13.01	10.76	4.75	2.65e-05	0.0017	IFI44	interferon-induced protein 44	Multiple_Complex
TC1700011574.hg.1	4.14	5.26	-2.17	3.03e-05	0.0019	ABCA8	ATP binding cassette subfamily A member 8	Multiple_Complex
TC1600008498.hg.1	7.29	6.23	2.08	3.12e-05	0.0019	VAT1L	vesicle amine transport 1-like	Multiple_Complex
TC0800012202.hg.1	11.91	10.76	2.21	3.24e-05	0.0019	BOP1; MIR7112	block of proliferation 1; microRNA 7112	Multiple_Complex
TC1200008920.hg.1	11.54	9.29	4.75	3.26e-05	0.0019	OAS3	2-5-oligoadenylate synthetase 3	Multiple_Complex
TC1700012460.hg.1	5.65	7.11	-2.75	3.47e-05	0.002	ABCA5	ATP binding cassette subfamily A member 5	Multiple_Complex
TC0200014772.hg.1	12.2	10.16	4.13	4.31e-05	0.0024	IFIH1	interferon induced, with helicase C domain 1	Multiple_Complex
TC0900007106.hg.1	10.34	9.27	2.09	4.37e-05	0.0024	LINC00961	long intergenic non-protein coding RNA 961	NonCoding
TC0100016163.hg.1	8.13	7.07	2.1	4.57e-05	0.0025	ADAMTS4	ADAM metallopeptidase with thrombospondin type 1 motif 4	Multiple_Complex
TC1600010593.hg.1	10.32	11.35	-2.05	5.22e-05	0.0028	CMTM4	CKLF-like MARVEL transmembrane domain containing 4	Multiple_Complex
TC0900006560.hg.1	9.68	8.53	2.22	5.79e-05	0.003	PDCD1LG2	programmed cell death 1 ligand 2	Multiple_Complex
TC0500007761.hg.1	5	6.16	-2.23	5.88e-05	0.0031	TMEM171	transmembrane protein 171	Coding
TC0700011797.hg.1	14.9	12.96	3.83	6.03e-05	0.0031	SAMD9L	sterile alpha motif domain containing 9-like	Multiple_Complex
TC0500008114.hg.1	5.3	6.38	-2.11	6.14e-05	0.0032	FAM81B	family with sequence similarity 81, member B	Multiple_Complex
TC0100017216.hg.1	9.67	8.59	2.1	6.33e-05	0.0032	NEK2	NIMA-related kinase 2	Multiple_Complex
TC1100007233.hg.1	7.95	6.6	2.54	6.37e-05	0.0032	KIAA1549L	KIAA1549-like	Multiple_Complex
TC0100016476.hg.1	4.15	6.03	-3.69	7.15e-05	0.0035	KIAA0040	KIAA0040	Multiple_Complex
TC0900010370.hg.1	8.01	6.83	2.27	7.74e-05	0.0038	TRPM3	transient receptor potential cation channel, subfamily M, member 3	Multiple_Complex
TC0700012797.hg.1	13.8	12.4	2.64	8.01e-05	0.0039	PARP12	poly(ADP-ribose) polymerase family member 12	Multiple_Complex
TC0100015921.hg.1	10.89	9.64	2.38	8.25e-05	0.0039	ADAR	adenosine deaminase, RNA-specific	Multiple_Complex
TC0600009327.hg.1	6.97	5.63	2.53	8.46e-05	0.004	PKIB	protein kinase (cAMP-dependent, catalytic) inhibitor beta	Multiple_Complex
TC2100007205.hg.1	11.83	8.58	9.47	8.84e-05	0.0041	MX2	MX dynamin-like GTPase 2	Multiple_Complex
TC0100015945.hg.1	7.54	8.76	-2.33	9.36e-05	0.0043	THBS3	thrombospondin 3	Multiple_Complex
TC0700012299.hg.1	5.68	4.4	2.43	9.81e-05	0.0044	GPR85	G protein-coupled receptor 85	Multiple_Complex
TC0800012180.hg.1	8.17	6.92	2.38	0.0001	0.0047	PARP10	poly(ADP-ribose) polymerase family member 10	Multiple_Complex
TC0300012975.hg.1	5.11	6.15	-2.05	0.0001	0.0049	B3GALNT1	beta-1,3-N-acetylgalactosaminyltransferase 1 (globoside blood group)	Multiple_Complex
TC0500006836.hg.1	7.61	8.69	-2.12	0.0001	0.005	FBXL7	F-box and leucine-rich repeat protein 7	Multiple_Complex
TC1500009932.hg.1	4.13	5.21	-2.11	0.0001	0.0055	CT62	cancer/testis antigen 62	Multiple_Complex
TC0800010938.hg.1	5.68	4.21	2.76	0.0001	0.0057	FABP4	fatty acid binding protein 4, adipocyte	Multiple_Complex
TC2100007420.hg.1	7.08	8.51	-2.68	0.0001	0.0057	COL18A1	collagen, type XVIII, alpha 1	Multiple_Complex
TC0600011127.hg.1	9.2	8.07	2.19	0.0001	0.0059	HIST1H1C	histone cluster 1, H1c	Multiple_Complex
TC1300009646.hg.1	9.06	10.33	-2.42	0.0001	0.006	NALCN	sodium leak channel, non selective	Multiple_Complex
TC1400008780.hg.1	7.95	9.04	-2.12	0.0002	0.0064	NOVA1	neuro-oncological ventral antigen 1	Multiple_Complex
TC0100010609.hg.1	6.9	7.91	-2.01	0.0002	0.0073	DNM3	dynamin 3	Multiple_Complex
TC1200008595.hg.1	5.19	3.81	2.59	0.0002	0.0074	NR1H4	nuclear receptor subfamily 1, group H, member 4	Coding
TC1300007167.hg.1	11.22	10.04	2.27	0.0002	0.0076	PHF11	PHD finger protein 11	Multiple_Complex
TC0400011134.hg.1	6	4.68	2.49	0.0002	0.0079	NAA11	N(alpha)-acetyltransferase 11, NatA catalytic subunit	Multiple_Complex
TC0500013242.hg.1	6.47	4.83	3.13	0.0002	0.0081	PCDHB6	protocadherin beta 6	Coding
TC1400009585.hg.1	6.54	7.72	-2.26	0.0002	0.0083	MAP3K9	mitogen-activated protein kinase kinase kinase 9	Multiple_Complex
TC0100018366.hg.1	6.72	7.77	-2.08	0.0002	0.0084	CHRM3	cholinergic receptor, muscarinic 3	NonCoding
TC0200010658.hg.1	8.19	9.23	-2.05	0.0003	0.009	CPS1	carbamoyl-phosphate synthase 1	Multiple_Complex
TC0800007382.hg.1	7.55	6.07	2.78	0.0003	0.0096	IDO1	indoleamine 2,3-dioxygenase 1	Multiple_Complex
TC1900011470.hg.1	11.15	10.04	2.16	0.0003	0.01	UBE2S	ubiquitin-conjugating enzyme E2S	Multiple_Complex
TC0X00010982.hg.1	11.45	10.31	2.2	0.0004	0.0112	CDR1	cerebellar degeneration related protein 1	Coding
TC1100008257.hg.1	6.22	4.58	3.1	0.0004	0.0112	ANO1	anoctamin 1, calcium activated chloride channel	Multiple_Complex
TC0200012257.hg.1	15.04	13.92	2.17	0.0004	0.0113	EIF2AK2	eukaryotic translation initiation factor 2-alpha kinase 2	Multiple_Complex
TC0400010078.hg.1	4.36	6.22	-3.62	0.0004	0.0119	RAB28	Jeck2013 ALT_ACCEPTOR, ALT_DONOR, coding, INTERNAL, intronic best transcript NM_004249	NonCoding
TC1900010998.hg.1	9.92	8.75	2.24	0.0004	0.0125	PRKD2	protein kinase D2	Multiple_Complex
TC0800010936.hg.1	5.6	4.39	2.3	0.0004	0.0126	PMP2	peripheral myelin protein 2	Coding
TC0200015242.hg.1	16.66	15.25	2.66	0.0004	0.0129	STAT1	signal transducer and activator of transcription 1	Multiple_Complex
TC1500007833.hg.1	12.39	10.82	2.97	0.0004	0.0134	PML	promyelocytic leukemia	Multiple_Complex
TC1100008069.hg.1	7.57	6.53	2.06	0.0005	0.0134	CNIH2	cornichon family AMPA receptor auxiliary protein 2	Multiple_Complex
TC1700012218.hg.1	7.67	8.82	-2.22	0.0005	0.0142	SARM1	sterile alpha and TIR motif containing 1	Multiple_Complex
TC0600007788.hg.1	7.51	8.72	-2.32	0.0005	0.0151	SCUBE3	signal peptide, CUB domain, EGF-like 3	Multiple_Complex
TC0500007585.hg.1	5.2	6.65	-2.73	0.0007	0.0179	RNF180	ring finger protein 180	Coding
TC1500009056.hg.1	6.6	7.63	-2.05	0.0007	0.0186	RASGRP1	RAS guanyl releasing protein 1 (calcium and DAG-regulated)	Multiple_Complex
TC1300009165.hg.1	5.64	4.49	2.23	0.0008	0.02	PCDH9	protocadherin 9	Multiple_Complex
TC1100009942.hg.1	6.27	5.15	2.17	0.0008	0.02	TRIM22	Memczak2013 ANTISENSE, CDS, coding, INTERNAL, UTR5 best transcript NM_001199573	NonCoding
TC1200009759.hg.1	6.97	5.83	2.21	0.0008	0.0204	CDCA3	cell division cycle associated 3	Multiple_Complex
TC0800008080.hg.1	7.79	6.68	2.16	0.0011	0.0267	FABP5	fatty acid binding protein 5 (psoriasis-associated)	Multiple_Complex
TC0100015192.hg.1	6.93	5.8	2.18	0.0012	0.0285	PSRC1	proline/serine-rich coiled-coil 1	Multiple_Complex
TC0200013129.hg.1	6.38	5.22	2.23	0.0013	0.0295	TACR1	tachykinin receptor 1	Multiple_Complex
TC1100008550.hg.1	4.63	5.64	-2.02	0.0014	0.0302	THRSP	thyroid hormone responsive	Coding
TC0400010704.hg.1	6.57	5.54	2.05	0.0014	0.0311	LNX1	ligand of numb-protein X 1, E3 ubiquitin protein ligase	Multiple_Complex
TC0600014109.hg.1	7.72	6.45	2.41	0.0015	0.0316	PSMB8-AS1	PSMB8 antisense RNA 1 (head to head)	Multiple_Complex
TC1400010584.hg.1	11.04	9.75	2.45	0.0018	0.0359	IRF9	interferon regulatory factor 9	Multiple_Complex
TSUnmapped00000514.hg.1	7.09	6.08	2.02	0.0018	0.0362	ZNF197	zinc finger protein 197	Coding
TC0X00006446.hg.1	6.51	5.26	2.38	0.0023	0.0427	CSF2RA	colony stimulating factor 2 receptor, alpha, low-affinity (granulocyte-macrophage)	Multiple_Complex
TC1100008886.hg.1	5.99	7.04	-2.07	0.0027	0.0471	TMEM133	transmembrane protein 133	Coding
TC0X00007235.hg.1	5.38	4.31	2.1	0.0029	0.0491	GAGE4; GAGE7; GAGE12G	G antigen 4; G antigen 7; G antigen 12G	Coding
TC1100009880.hg.1	7.95	6.92	2.04	0.003	0.0509	TRIM21	tripartite motif containing 21	Coding
TC0400006491.hg.1	8.6	9.63	-2.05	0.0031	0.0523	IDUA	iduronidase, alpha-L-	Multiple_Complex
TC1600011404.hg.1	4.55	5.68	-2.19	0.0038	0.0597	GINS3	GINS complex subunit 3 (Psf3 homolog)	NonCoding
TC1600007986.hg.1	7.46	6.3	2.25	0.0039	0.0613	NLRC5	NLR family, CARD domain containing 5	Multiple_Complex
TC0X00011288.hg.1	5.28	4.03	2.38	0.004	0.0619	GAGE12I; GAGE12F	G antigen 12I; G antigen 12F	Coding
TC0300009890.hg.1	3.82	4.9	-2.11	0.0043	0.0658	HRASLS	HRAS-like suppressor	Coding
TC1100012137.hg.1	4.81	3.7	2.16	0.0044	0.0663	MMP13	matrix metallopeptidase 13	Coding
TC0700012850.hg.1	3.34	4.34	-2	0.005	0.0719	TAS2R38	taste receptor, type 2, member 38	Coding
TC1600009331.hg.1	5.67	6.93	-2.38	0.006	0.0808	C16orf72	Memczak2013 ANTISENSE, coding, INTERNAL, intronic best transcript NM_014117	NonCoding
TSUnmapped00000145.hg.1	4.32	5.4	-2.12	0.0067	0.0869	SAG	S-antigen; retina and pineal gland (arrestin)	NonCoding
TC0100015787.hg.1	6.2	7.23	-2.04	0.0069	0.0891	POGZ	Transcript Identified by AceView, Entrez Gene ID(s) 23126	Unassigned
TC1600009779.hg.1	4.89	6.14	-2.38	0.0069	0.0892	ARHGAP17	Memczak2013 ALT_ACCEPTOR, ALT_DONOR, coding, INTERNAL, intronic best transcript NM_001006634	NonCoding
TC1100011716.hg.1	3.88	4.88	-2	0.0071	0.0908	GDPD4	glycerophosphodiester phosphodiesterase domain containing 4	Multiple_Complex
TC0700008639.hg.1	3.61	4.69	-2.12	0.0078	0.097	SPDYE2; SPDYE2B	speedy/RINGO cell cycle regulator family member E2; speedy/RINGO cell cycle regulator family member E2B	Coding
TC0700008647.hg.1	3.61	4.69	-2.12	0.0078	0.097	SPDYE2B	speedy/RINGO cell cycle regulator family member E2B	Coding
TC0X00006460.hg.1	4.95	3.73	2.32	0.0093	0.1062	ASMT; AKAP17A	acetylserotonin O-methyltransferase; A kinase (PRKA) anchor protein 17A	Multiple_Complex
TC0Y00007320.hg.1	4.95	3.73	2.32	0.0093	0.1062	ASMT; SFRS17AandASMT	Homo sapiens acetylserotonin O-methyltransferase (ASMT), transcript variant 1, mRNA.; Homo sapiens acetylserotonin O-methyltransferase (ASMT), transcript variant 3, mRNA.; acetylserotonin O-methyltransferase [Source:HGNC Symbol;Acc:HGNC:750]; Homo sapiens acetylserotonin O-methyltransferase, mRNA (cDNA clone MGC:2145 IMAGE:3356470), complete cds.; Transcript Identified by AceView, Entrez Gene ID(…	Multiple_Complex
TC1300009332.hg.1	6.77	5.64	2.19	0.0094	0.1073	RBM26	Transcript Identified by AceView, Entrez Gene ID(s) 64062	Unassigned
TC1300009514.hg.1	7.2	5.94	2.4	0.0105	0.114	DZIP1	DAZ interacting zinc finger protein 1	Multiple_Complex
TC1100007301.hg.1	8.24	6.75	2.82	0.0109	0.1172	PRR5L	proline rich 5 like	Multiple_Complex
TC1600011553.hg.1	7.54	6.47	2.1	0.0115	0.1209	PSMB10	proteasome subunit beta 10	Multiple_Complex
TC1500009709.hg.1	6.92	5.89	2.05	0.0115	0.1211	CA12	carbonic anhydrase XII	Multiple_Complex
TC0700013436.hg.1	5.17	6.18	-2.02	0.0119	0.1234	CDHR3	cadherin-related family member 3	Multiple_Complex
TC1900011573.hg.1	7.64	6.48	2.23	0.0128	0.1289	ZNF416	zinc finger protein 416	Coding
TC1700011794.hg.1	5.6	6.94	-2.54	0.0133	0.1314	QRICH2	Jeck2013 ALT_DONOR, coding, INTERNAL, intronic best transcript NM_032134	NonCoding
TC1000010737.hg.1	8.27	7.03	2.37	0.0133	0.1315	RHOBTB1	Rho-related BTB domain containing 1	Multiple_Complex
TC0200008512.hg.1	5.3	6.35	-2.08	0.0155	0.1449	FER1L5	fer-1-like family member 5	Multiple_Complex
TC1800009308.hg.1	3.83	5.18	-2.55	0.0198	0.1667	SERPINB3	serpin peptidase inhibitor, clade B (ovalbumin), member 3	Coding
TC1100013064.hg.1	8.5	9.58	-2.11	0.0216	0.1763	KRTAP5-8	keratin associated protein 5-8	Coding
TC0600014192.hg.1	5.06	4.01	2.06	0.0218	0.1768	RP11-307P5.1; SAMD5	novel transcript; Transcript Identified by AceView, Entrez Gene ID(s) 389432	NonCoding
TC0200015330.hg.1	4.64	5.83	-2.27	0.0256	0.1924	C2orf66	chromosome 2 open reading frame 66	Coding
TC1400008622.hg.1	4.42	5.44	-2.03	0.0257	0.1931	OR5AU1	olfactory receptor, family 5, subfamily AU, member 1	Coding
TC0700012708.hg.1	7.29	8.46	-2.26	0.0262	0.1953	SLC13A4	solute carrier family 13 (sodium/sulfate symporter), member 4	Multiple_Complex
TC1700010718.hg.1	4.28	5.38	-2.15	0.0265	0.1962	STAT5B	Transcript Identified by AceView, Entrez Gene ID(s) 6777	Unassigned
TC0500010308.hg.1	6.49	4.9	3.01	0.0309	0.2155	CDH10	cadherin 10, type 2 (T2-cadherin)	Multiple_Complex
TC0100017420.hg.1	7.88	8.96	-2.12	0.0335	0.2249	DUSP10	dual specificity phosphatase 10	Multiple_Complex
TC1100009953.hg.1	3.52	4.6	-2.12	0.0343	0.2277	OR56A4	olfactory receptor, family 56, subfamily A, member 4	Coding
TC0600007384.hg.1	6.03	4.77	2.41	0.0432	0.2594	HIST1H2BO	histone cluster 1, H2bo	Coding
TC0900012042.hg.1	5.05	6.14	-2.13	0.0493	0.2783	RNF208	ring finger protein 208	Coding

## Sheet: BP
Category	Term	Count	%	PValue	Genes	List Total	Pop Hits	Pop Total	Fold Enrichment	Bonferroni	Benjamini	FDR		Term	PValue	Count
GOTERM_BP_DIRECT	GO:0051607~defense response to virus	20	8.19672	1.6664e-13	RSAD2, STAT1, MX2, NLRC5, IFIT5, EIF2AK2, ISG15, ADAR, SAMHD1, PML, OASL, HERC5, CXCL10, IL6, IRF1, OAS3, C19ORF66, GBP1, TRIM22, IRF9	207	165	16792	9.83282	2.34802e-10	2.34796e-10	2.33962e-10		Response to virus	8.41875e-06	10
GOTERM_BP_DIRECT	GO:0060337~type I interferon signaling pathway	11	4.5082	5.28087e-09	RSAD2, STAT1, MX2, IRF1, OAS3, ISG15, ADAR, IFI35, SAMHD1, IRF9, OASL	207	64	16792	13.9426	7.44071e-06	3.72037e-06	3.70717e-06		Negative regulation of viral genome replication	4.9947e-07	8
GOTERM_BP_DIRECT	GO:0060333~interferon-gamma-mediated signaling pathway	10	4.09836	2.03889e-07	STAT1, IRF1, OAS3, NMI, TRIM21, GBP1, TRIM22, IRF9, PML, OASL	207	71	16792	11.4255	0.000287238	9.57599e-05	9.54201e-05		Interferon-gamma-mediated signaling pathway	2.03889e-07	10
GOTERM_BP_DIRECT	GO:0045071~negative regulation of viral genome replication	8	3.27869	4.9947e-07	PARP10, RSAD2, OAS3, EIF2AK2, ISG15, ADAR, C19ORF66, OASL	207	40	16792	16.2242	0.000703506	0.000175938	0.000175314		Type I interferon signaling pathway	5.28087e-09	11
GOTERM_BP_DIRECT	GO:0009615~response to virus	10	4.09836	8.41875e-06	IFIH1, RSAD2, MX2, OAS3, IFI44, EIF2AK2, ADAR, MYD88, TRIM22, OASL	207	110	16792	7.37462	0.011792	0.0023724	0.00236398		Defense response to virus	1.6664e-13	20
GOTERM_BP_DIRECT	GO:0051092~positive regulation of NF-kappaB transcription factor activity	9	3.68852	0.00023666	IL6, PRKCH, IL1B, TRIM14, EIF2AK2, PRKD2, LGALS9, MYD88, TRIM22	207	133	16792	5.48938	0.283583	0.0555756	0.0553784
GOTERM_BP_DIRECT	GO:0032480~negative regulation of type I interferon production	5	2.04918	0.000469463	IFIH1, HERC5, NLRC5, ISG15, UBE2L6	207	30	16792	13.5201	0.48399	0.0944962	0.0941609
GOTERM_BP_DIRECT	GO:0045087~innate immune response	15	6.14754	0.000881471	LYN, MX2, NLRC5, IFIT5, NR1H4, EIF2AK2, ADAR, PML, IFIH1, HERC5, SARM1, TRIM14, APOL1, TRIM21, MYD88	207	430	16792	2.82979	0.71135	0.155249	0.154698
GOTERM_BP_DIRECT	GO:0051091~positive regulation of sequence-specific DNA binding transcription factor activity	7	2.86885	0.00186317	IL6, IL1B, TRIM14, PRKD2, PLPP3, TRIM21, TRIM22	207	105	16792	5.40805	0.927752	0.291689	0.290654
GOTERM_BP_DIRECT	GO:0032020~ISG15-protein conjugation	3	1.22951	0.00217483	HERC5, ISG15, UBE2L6	207	6	16792	40.5604	0.953471	0.306434	0.305346
GOTERM_BP_DIRECT	GO:0050861~positive regulation of B cell receptor signaling pathway	3	1.22951	0.0030202	LYN, PRKCH, SLC39A10	207	7	16792	34.766	0.985904	0.38686	0.385487
GOTERM_BP_DIRECT	GO:0035455~response to interferon-alpha	3	1.22951	0.00631677	MX2, EIF2AK2, ADAR	207	10	16792	24.3362	0.999867	0.741694	0.739062
GOTERM_BP_DIRECT	GO:0002250~adaptive immune response	7	2.86885	0.00990923	LYN, CAMK4, TAP2, CTSH, TAP1, PRKD2, CTSS	207	148	16792	3.83679	0.999999	1	0.997159
GOTERM_BP_DIRECT	GO:0034332~adherens junction organization	4	1.63934	0.0104043	CDH6, CADM2, CDH10, CDH12	207	37	16792	8.76981	1	1	0.997159
GOTERM_BP_DIRECT	GO:0007156~homophilic cell adhesion via plasma membrane adhesion molecules	7	2.86885	0.0133359	CDH6, PCDH9, CADM2, CDH10, PCDHB6, CDH12, CDHR3	207	158	16792	3.59396	1	1	0.997159
GOTERM_BP_DIRECT	GO:0006869~lipid transport	5	2.04918	0.0142015	APOL6, ABCA5, ABCA8, APOL1, APOL2	207	76	16792	5.33689	1	1	0.997159
GOTERM_BP_DIRECT	GO:0035458~cellular response to interferon-beta	3	1.22951	0.0160506	PNPT1, STAT1, IRF1	207	16	16792	15.2101	1	1	0.997159
GOTERM_BP_DIRECT	GO:0006954~inflammatory response	11	4.5082	0.018597	LYN, CXCL10, IL6, CAMK1D, IL1B, CAMK4, NR1H4, TACR1, NMI, LGALS9, MYD88	207	379	16792	2.35443	1	1	0.997159
GOTERM_BP_DIRECT	GO:0051603~proteolysis involved in cellular protein catabolic process	4	1.63934	0.0210002	CTSH, CTSS, PSMB10, PSMB9	207	48	16792	6.76006	1	1	0.997159
GOTERM_BP_DIRECT	GO:0007520~myoblast fusion	3	1.22951	0.0223289	FER1L5, CDON, KCNH1	207	19	16792	12.8085	1	1	0.997159
GOTERM_BP_DIRECT	GO:0046967~cytosol to ER transport	2	0.819672	0.0243857	TAP2, TAP1	207	2	16792	81.1208	1	1	0.997159
GOTERM_BP_DIRECT	GO:0006468~protein phosphorylation	12	4.91803	0.0254071	LYN, RPS6KA3, CAMK1D, PRKCH, CAMK4, EIF2AK2, BIRC5, PRKD2, NEK2, MAP3K9, ROS1, MYLK	207	456	16792	2.13476	1	1	0.997159
GOTERM_BP_DIRECT	GO:0000209~protein polyubiquitination	7	2.86885	0.0260754	HERC5, RNF180, TRIM69, TRIM21, PSMB10, HERC6, PSMB9	207	184	16792	3.08612	1	1	0.997159
GOTERM_BP_DIRECT	GO:0045648~positive regulation of erythrocyte differentiation	3	1.22951	0.0346301	STAT5B, ISG15, INHBA	207	24	16792	10.1401	1	1	0.997159
GOTERM_BP_DIRECT	GO:2000670~positive regulation of dendritic cell apoptotic process	2	0.819672	0.0363557	LYN, LGALS9	207	3	16792	54.0805	1	1	0.997159
GOTERM_BP_DIRECT	GO:0070668~positive regulation of mast cell proliferation	2	0.819672	0.0363557	LYN, KITLG	207	3	16792	54.0805	1	1	0.997159
GOTERM_BP_DIRECT	GO:0070372~regulation of ERK1 and ERK2 cascade	3	1.22951	0.0373432	LYN, ROS1, RASGRP1	207	25	16792	9.73449	1	1	0.997159
GOTERM_BP_DIRECT	GO:0019433~triglyceride catabolic process	3	1.22951	0.0373432	FABP4, FABP5, CPS1	207	25	16792	9.73449	1	1	0.997159
GOTERM_BP_DIRECT	GO:0002224~toll-like receptor signaling pathway	3	1.22951	0.0430031	RPS6KA3, CTSS, MYD88	207	27	16792	9.01342	1	1	0.997159
GOTERM_BP_DIRECT	GO:0046330~positive regulation of JNK cascade	4	1.63934	0.0456506	IL1B, RB1CC1, RASGRP1, MYD88	207	65	16792	4.99205	1	1	0.997159
GOTERM_BP_DIRECT	GO:0006915~apoptotic process	13	5.32787	0.0471946	CYFIP2, STEAP3, STAT1, PML, MYDGF, RPS6KA3, IL1B, IRF1, CTSH, BIRC5, TRIM69, MAP3K9, MYD88	207	567	16792	1.85991	1	1	0.997159
GOTERM_BP_DIRECT	GO:0002244~hematopoietic progenitor cell differentiation	4	1.63934	0.047407	FST, ADAR, INHBA, HERC6	207	66	16792	4.91641	1	1	0.997159
GOTERM_BP_DIRECT	GO:0007165~signal transduction	22	9.01639	0.0477618	LYN, CHRM3, PRKCH, TENM4, SP110, FST, NR1H4, GPR85, ARHGAP17, ANK2, AKAP17A, RASGRP1, ANK1, CXCL10, RPS6KA3, ARHGAP42, KITLG, IL1B, CAMK4, SAG, SARM1, MYD88	207	1161	16792	1.53717	1	1	0.997159
GOTERM_BP_DIRECT	GO:0002768~immune response-regulating cell surface receptor signaling pathway	2	0.819672	0.0481796	LYN, CD24	207	4	16792	40.5604	1	1	0.997159
GOTERM_BP_DIRECT	GO:0032496~response to lipopolysaccharide	6	2.45902	0.0518335	RPS6KA3, CXCL10, DUSP10, CPS1, LGALS9, IDO1	207	164	16792	2.96783	1	1	0.997159
GOTERM_BP_DIRECT	GO:0043066~negative regulation of apoptotic process	11	4.5082	0.0543131	RPS6KA3, MYDGF, STAT5B, IL6, CAMK1D, NR1H4, CTSH, EIF2AK2, BIRC5, ADAR, MYD88	207	455	16792	1.96116	1	1	0.997159
GOTERM_BP_DIRECT	GO:0043200~response to amino acid	3	1.22951	0.0551941	LYN, IL6, CPS1	207	31	16792	7.8504	1	1	0.997159
GOTERM_BP_DIRECT	GO:0008285~negative regulation of cell proliferation	10	4.09836	0.0559004	LYN, COL18A1, IL6, WARS, IL1B, IRF1, EIF2AK2, SPRY1, INHBA, PML	207	396	16792	2.0485	1	1	0.997159
GOTERM_BP_DIRECT	GO:0032088~negative regulation of NF-kappaB transcription factor activity	4	1.63934	0.0566778	PARP10, NR1H4, NLRC5, TRIM21	207	71	16792	4.57018	1	1	0.997159
GOTERM_BP_DIRECT	GO:0001525~angiogenesis	7	2.86885	0.0574437	MYDGF, COL18A1, WARS, HEY1, TNFAIP2, NDNF, PRKD2	207	223	16792	2.54639	1	1	0.997159
GOTERM_BP_DIRECT	GO:0007259~JAK-STAT cascade	3	1.22951	0.0584107	STAT5B, STAT1, NMI	207	32	16792	7.60507	1	1	0.997159
GOTERM_BP_DIRECT	GO:0031663~lipopolysaccharide-mediated signaling pathway	3	1.22951	0.0584107	LYN, IL1B, MYD88	207	32	16792	7.60507	1	1	0.997159
GOTERM_BP_DIRECT	GO:0043367~CD4-positive, alpha-beta T cell differentiation	2	0.819672	0.0598591	RSAD2, SATB1	207	5	16792	32.4483	1	1	0.997159
GOTERM_BP_DIRECT	GO:0043374~CD8-positive, alpha-beta T cell differentiation	2	0.819672	0.0598591	SATB1, IRF1	207	5	16792	32.4483	1	1	0.997159
GOTERM_BP_DIRECT	GO:0060339~negative regulation of type I interferon-mediated signaling pathway	2	0.819672	0.0598591	NLRC5, ADAR	207	5	16792	32.4483	1	1	0.997159
GOTERM_BP_DIRECT	GO:0019941~modification-dependent protein catabolic process	2	0.819672	0.0598591	ISG15, UBE2L6	207	5	16792	32.4483	1	1	0.997159
GOTERM_BP_DIRECT	GO:0003417~growth plate cartilage development	2	0.819672	0.0598591	MMP13, THBS3	207	5	16792	32.4483	1	1	0.997159
GOTERM_BP_DIRECT	GO:0019060~intracellular transport of viral protein in host cell	2	0.819672	0.0598591	TAP2, TAP1	207	5	16792	32.4483	1	1	0.997159
GOTERM_BP_DIRECT	GO:0046777~protein autophosphorylation	6	2.45902	0.0610442	LYN, CAMK4, EIF2AK2, PRKD2, NEK2, MAP3K9	207	172	16792	2.82979	1	1	0.997159
GOTERM_BP_DIRECT	GO:0070555~response to interleukin-1	3	1.22951	0.0616906	LGALS9, HNMT, MYD88	207	33	16792	7.37462	1	1	0.997159
GOTERM_BP_DIRECT	GO:0051726~regulation of cell cycle	5	2.04918	0.0664562	BOP1, COPS5, CCNE2, MX2, IRF1	207	124	16792	3.271	1	1	0.997159
GOTERM_BP_DIRECT	GO:0051301~cell division	9	3.68852	0.0673502	PSRC1, PTTG1, CDCA3, CCNE2, UBE2S, POGZ, BIRC5, NEK2, FBXL7	207	350	16792	2.08596	1	1	0.997159
GOTERM_BP_DIRECT	GO:0033572~transferrin transport	3	1.22951	0.0684324	STEAP3, ATP6V1H, ATP6V0A1	207	35	16792	6.95321	1	1	0.997159
GOTERM_BP_DIRECT	GO:0001934~positive regulation of protein phosphorylation	5	2.04918	0.0712201	MYDGF, IL1B, RB1CC1, PRR5L, RASGRP1	207	127	16792	3.19373	1	1	0.997159
GOTERM_BP_DIRECT	GO:0032494~response to peptidoglycan	2	0.819672	0.0713959	IL6, MYD88	207	6	16792	27.0403	1	1	0.997159
GOTERM_BP_DIRECT	GO:2000553~positive regulation of T-helper 2 cell cytokine production	2	0.819672	0.0713959	IL6, RSAD2	207	6	16792	27.0403	1	1	0.997159
GOTERM_BP_DIRECT	GO:0002591~positive regulation of antigen processing and presentation of peptide antigen via MHC class I	2	0.819672	0.0713959	TAP2, TAP1	207	6	16792	27.0403	1	1	0.997159
GOTERM_BP_DIRECT	GO:0002819~regulation of adaptive immune response	2	0.819672	0.0713959	DUSP10, IRF1	207	6	16792	27.0403	1	1	0.997159
GOTERM_BP_DIRECT	GO:0002485~antigen processing and presentation of endogenous peptide antigen via MHC class I via ER pathway, TAP-dependent	2	0.819672	0.0713959	TAP2, TAP1	207	6	16792	27.0403	1	1	0.997159
GOTERM_BP_DIRECT	GO:0045345~positive regulation of MHC class I biosynthetic process	2	0.819672	0.0713959	NLRC5, PML	207	6	16792	27.0403	1	1	0.997159
GOTERM_BP_DIRECT	GO:0002489~antigen processing and presentation of endogenous peptide antigen via MHC class Ib via ER pathway, TAP-dependent	2	0.819672	0.0713959	TAP2, TAP1	207	6	16792	27.0403	1	1	0.997159
GOTERM_BP_DIRECT	GO:0043407~negative regulation of MAP kinase activity	3	1.22951	0.0718904	LYN, IL1B, SPRY1	207	36	16792	6.76006	1	1	0.997159
GOTERM_BP_DIRECT	GO:0031145~anaphase-promoting complex-dependent catabolic process	4	1.63934	0.0731407	PTTG1, UBE2S, PSMB10, PSMB9	207	79	16792	4.10738	1	1	0.997159
GOTERM_BP_DIRECT	GO:0034605~cellular response to heat	3	1.22951	0.0754039	LYN, ANO1, CXCL10	207	37	16792	6.57736	1	1	0.997159
GOTERM_BP_DIRECT	GO:0042157~lipoprotein metabolic process	3	1.22951	0.078971	APOL6, APOL1, APOL2	207	38	16792	6.40427	1	1	0.997159
GOTERM_BP_DIRECT	GO:0030856~regulation of epithelial cell differentiation	2	0.819672	0.0827919	STAT5B, CD24	207	7	16792	23.1774	1	1	0.997159
GOTERM_BP_DIRECT	GO:0071639~positive regulation of monocyte chemotactic protein-1 production	2	0.819672	0.0827919	IL1B, LGALS9	207	7	16792	23.1774	1	1	0.997159
GOTERM_BP_DIRECT	GO:0002481~antigen processing and presentation of exogenous protein antigen via MHC class Ib, TAP-dependent	2	0.819672	0.0827919	TAP2, TAP1	207	7	16792	23.1774	1	1	0.997159
GOTERM_BP_DIRECT	GO:0046598~positive regulation of viral entry into host cell	2	0.819672	0.0827919	LGALS9, TRIM21	207	7	16792	23.1774	1	1	0.997159
GOTERM_BP_DIRECT	GO:2001259~positive regulation of cation channel activity	2	0.819672	0.0827919	ANK2, CTSS	207	7	16792	23.1774	1	1	0.997159
GOTERM_BP_DIRECT	GO:0034340~response to type I interferon	2	0.819672	0.0827919	ISG15, C19ORF66	207	7	16792	23.1774	1	1	0.997159
GOTERM_BP_DIRECT	GO:0019885~antigen processing and presentation of endogenous peptide antigen via MHC class I	2	0.819672	0.0827919	TAP2, TAP1	207	7	16792	23.1774	1	1	0.997159
GOTERM_BP_DIRECT	GO:0030218~erythrocyte differentiation	3	1.22951	0.0862589	LYN, ADAR, INHBA	207	40	16792	6.08406	1	1	0.997159
GOTERM_BP_DIRECT	GO:0035234~ectopic germ cell programmed cell death	2	0.819672	0.0940486	KITLG, IL1B	207	8	16792	20.2802	1	1	0.997159
GOTERM_BP_DIRECT	GO:1902715~positive regulation of interferon-gamma secretion	2	0.819672	0.0940486	LGALS9, RASGRP1	207	8	16792	20.2802	1	1	0.997159
GOTERM_BP_DIRECT	GO:0032825~positive regulation of natural killer cell differentiation	2	0.819672	0.0940486	STAT5B, RASGRP1	207	8	16792	20.2802	1	1	0.997159
GOTERM_BP_DIRECT	GO:0044387~negative regulation of protein kinase activity by regulation of protein phosphorylation	2	0.819672	0.0940486	DUSP10, ADAR	207	8	16792	20.2802	1	1	0.997159
GOTERM_BP_DIRECT	GO:1900744~regulation of p38MAPK cascade	2	0.819672	0.0940486	LGALS9, RASGRP1	207	8	16792	20.2802	1	1	0.997159
GOTERM_BP_DIRECT	GO:0010976~positive regulation of neuron projection development	4	1.63934	0.0963276	LYN, IL6, CAMK1D, NDNF	207	89	16792	3.64588	1	1	0.997159
GOTERM_BP_DIRECT	GO:0007565~female pregnancy	4	1.63934	0.0963276	STAT5B, PZP, LGALS9, IDO1	207	89	16792	3.64588	1	1	0.997159

## Sheet: KEGG
Category	Term	Count	%	PValue	Genes	List Total	Pop Hits	Pop Total	Fold Enrichment	Bonferroni	Benjamini	FDR
KEGG_PATHWAY	hsa05162:Measles	12	4.91803	1.0573e-06	IFIH1, STAT5B, IL6, CCNE2, STAT1, IL1B, OAS3, EIF2AK2, ADAR, TACR1, MYD88, IRF9	91	133	6879	6.82046	0.000167039	0.000167053	0.000164939
KEGG_PATHWAY	hsa05164:Influenza A	12	4.91803	1.45271e-05	IFIH1, CXCL10, IL6, RSAD2, STAT1, IL1B, OAS3, EIF2AK2, ADAR, MYD88, IRF9, PML	91	174	6879	5.21334	0.00229266	0.00114764	0.00113311
KEGG_PATHWAY	hsa05168:Herpes simplex infection	11	4.5082	0.000125543	IFIH1, IL6, STAT1, IL1B, OAS3, TAP2, TAP1, EIF2AK2, MYD88, IRF9, PML	91	183	6879	4.54387	0.0196416	0.00661195	0.00652826
KEGG_PATHWAY	hsa02010:ABC transporters	5	2.04918	0.00249467	ABCC2, ABCA5, TAP2, TAP1, ABCA8	91	44	6879	8.59016	0.326085	0.0985396	0.0972923
KEGG_PATHWAY	hsa05143:African trypanosomiasis	4	1.63934	0.00889918	IL6, IL1B, MYD88, IDO1	91	33	6879	9.16284	0.756433	0.281214	0.277654
KEGG_PATHWAY	hsa05161:Hepatitis B	7	2.86885	0.011543	IFIH1, STAT5B, IL6, CCNE2, STAT1, BIRC5, MYD88	91	145	6879	3.64934	0.840292	0.303966	0.300119
KEGG_PATHWAY	hsa00910:Nitrogen metabolism	3	1.22951	0.0202654	CA12, CPS1, GLUL	91	17	6879	13.34	0.960633	0.442373	0.436774
KEGG_PATHWAY	hsa05144:Malaria	4	1.63934	0.0258815	IL6, IL1B, MYD88, THBS3	91	49	6879	6.17089	0.984127	0.442373	0.436774
KEGG_PATHWAY	hsa04640:Hematopoietic cell lineage	5	2.04918	0.0267816	IL6, KITLG, IL1B, CD24, CSF2RA	91	87	6879	4.34445	0.986284	0.442373	0.436774
KEGG_PATHWAY	hsa05152:Tuberculosis	7	2.86885	0.0279983	IL6, STAT1, IL1B, ATP6V1H, CTSS, MYD88, ATP6V0A1	91	177	6879	2.98957	0.988744	0.442373	0.436774
KEGG_PATHWAY	hsa04145:Phagosome	6	2.45902	0.0462354	TAP2, ATP6V1H, TAP1, CTSS, THBS3, ATP6V0A1	91	150	6879	3.02374	0.999435	0.619218	0.61138
KEGG_PATHWAY	hsa04620:Toll-like receptor signaling pathway	5	2.04918	0.0496846	CXCL10, IL6, STAT1, IL1B, MYD88	91	106	6879	3.56573	0.999682	0.619218	0.61138
KEGG_PATHWAY	hsa04623:Cytosolic DNA-sensing pathway	4	1.63934	0.0509483	CXCL10, IL6, IL1B, ADAR	91	64	6879	4.72459	0.999742	0.619218	0.61138
KEGG_PATHWAY	hsa05140:Leishmaniasis	4	1.63934	0.0655408	MARCKSL1, STAT1, IL1B, MYD88	91	71	6879	4.25878	0.999978	0.737171	0.72784
KEGG_PATHWAY	hsa04142:Lysosome	5	2.04918	0.0735123	IDUA, ATP6V1H, CTSH, CTSS, ATP6V0A1	91	121	6879	3.12369	0.999994	0.737171	0.72784
KEGG_PATHWAY	hsa05133:Pertussis	4	1.63934	0.0746503	IL6, IL1B, IRF1, MYD88	91	75	6879	4.03165	0.999995	0.737171	0.72784
KEGG_PATHWAY	hsa05160:Hepatitis C	5	2.04918	0.0960743	STAT1, IRF1, OAS3, EIF2AK2, IRF9	91	133	6879	2.84186	1	0.892926	0.881623
	Term	PValue	Count
	African trypanosomiasis	0.00889918	4
	ABC transporters	0.00249467	5
	Herpes simplex infection	0.000125543	11
	Influenza A	1.45271e-05	12
	Measles	1.0573e-06	12

## Sheet: Nework
© 2000-2022 QIAGEN. All rights reserved.
ID	Molecules in Network	Score	Focus Molecules	Top Diseases and Functions
1	Akt,ANK1,AURK,c-Src,CA12,Cadherin,CDCA3,CDH10,CDH12,CDH6,CDON,CNIH2,CYFIP2,EPB41L4A,FBXL7,GLDC,GXYLT2,Ifn,IFN Lambda,Ikk (family),IRF,IRF9,Isg,ISGF3,JAK1/2,MARCKSL1,NDNF,Oas,OAS3,PLPP3,RAB2A,SLC39A10,Stat1-Stat2,TRIM22,TRIM69	40	22	[Cell-To-Cell Signaling and Interaction, Cellular Assembly and Organization, Cellular Function and Maintenance]
2	ADAMTS4,AKR1B10,AKR1B15,Aldose Reductase,BMP,CAMK4,Casein,CD24,CD80/CD86,CERS6,CG,CHGB,Ck2,CPS1,cytochrome C,DNM3,Dynamin,DZIP1,Fcgr2,FST,IL-1R,IL6,Lymphotoxin,Mir122a,b,NRIP1,PARP10,PRKD,SHFL,SLC25A28,SLC2A12,Stat dimer,TENM4,THBS3,THRSP,WARS1	37	21	[Connective Tissue Development and Function, Nervous System Development and Function, Tissue Development]
3	26s Proteasome,ABCC2,alcohol group acceptor phosphotransferase,ANK2,ATP6V1H,CCNE2,Cop9 Signalosome,Cyclin D,Cyclin E,EDIL3,EPSTI1,ERK1/2,FABP,HERC6,Histone H1,IFI35,Ifnar,Interferon-α Induced,KCNH1,MAP3K9,N-cor,NEK2,NLRC5,Nr1h,PML,Ppar,PRKCH,PRKD2,PSMB10,PSMB9,Rar,Rxr,Smad,TAP1,TAP2	33	19	[Developmental Disorder, Hereditary Disorder, Infectious Diseases]
4	ABCA8,Alp,APOL1,APOL2,APOL6,Apolipoprotein,collagen,collagenase,FABP4,FABP5,Fcer1,GBP1,GLUL,Growth hormone,IDO,IDO1,Ifn gamma,IL1B,IL23,LDL,LDL-cholesterol,LGALS9B,MVD,NADPH oxidase,NR1H4,PDCD1LG2,PDGF BB,PMP2,Proinsulin,PSRC1,RBM26,ROCK,STARD4,TCF/LEF,YAP/TAZ	30	18	[Lipid Metabolism, Molecular Transport, Small Molecule Biochemistry]
5	APP,CALN1,CCDC85A,CDH10,CELF4,CPED1,CREB1,CSRNP1,CXXC4,DNER,FER1L5,GAPDH,GPHN,GPR78,GPR85,HERC6,HTR2C,KIAA1549L,MNS1,MPDU1,NOVA1,NR3C1,PURG,QRICH2,RAB28,RASA2,SLC17A6,TCEA1,TM9SF3,TMEM255A,TNFAIP2,UBXN2B,VAT1L,XKR4,ZNFX1	28	17	[Cancer, Organismal Injury and Abnormalities, Reproductive System Disease]
6	2' 5' oas,CD3,chemokine,CSF2RA,CYP,GINS3,hemoglobin,IFI44,IFIH1,IFN alpha/beta,IFN type 1,IL-2R,IL12 (complex),Interferon alpha,IRF1,LAP3,LYN,MHC Class I (complex),MHC CLASS I (family),MYD88,PI3K (complex),PLAAT1,PTK,RNF180,ROS1,SP110,STAT,STAT1,STAT1/3/5 dimer,STAT5a/b,STAT5B,STEAP3,TCR,Tlr,USP18	26	16	[Antimicrobial Response, Infectious Diseases, Inflammatory Response]
7	ADAR,Angiotensin II receptor type 1,C/EBP,CD3 group,collagen type i (family),Collagen type II,EIF2AK2,Gbp,growth factor,HERC5,Hsp27,IFIT5,IFN Beta,IFNGR,JAK,MTURN,NFkB (complex),NFkB (family),NfkB1-RelA,Ngf,NMI,PARP12,PNPT1,Pro-inflammatory Cytokine,SAA,SAMD9L,SAMHD1,SARM1,Serine Protease,SERPINB3,SLC23A2,Stat1 dimer,Tnf receptor,TRIM14,UBE2L6	24	15	[Antimicrobial Response, Infectious Diseases, Inflammatory Response]
8	ALT,AMT,ARHGAP17,ARHGAP42,beta-estradiol,C4orf19,CCT8,CDHR3,CDR1,CLCN3,Clec2d (includes others),CRK,CTSH,DDX60L,ETFBKMT,FETUB,FMO2,GDPD4,GINS3,HNF4A,HNMT,ITGBL1,KRT8,KRT81,LIPT1,MREG,PODXL,PZP,RNF208,SLC13A4,SLC26A11,SLC35A5,TENM4,TGFB1,XPNPEP2	22	14	[Drug Metabolism, Lipid Metabolism, Small Molecule Biochemistry]
9	C1orf21,CADM2,CCNL1,CD58,CNNM4,ECSCR,ESR1,FAM81B,GLDN,GULP1,HEPH,Igg3,ISG15,KIAA0040,KRAS,KRTAP5-8,LAP3,MX2,MYH7B,MYO1B,MYO5C,PCDHB6,PCM1,PCNA,QTRT2,RMRP,Rnr,SLC36A2,SNTB1,SPATS2,SPATS2L,SPDYE2 (includes others),WNT11,YTHDF3,ZC3H15	22	14	[Cancer, Connective Tissue Disorders, Organismal Injury and Abnormalities]
10	ACKR2,BCL2L13,C16orf72,CASTOR2,CPT1,EIF4E3,ELAVL1,FOXO1,GLTP,HHAT,HVCN1,IRF7,L1TD1,Ms4a4c (includes others),NIBAN1,NIP7,OASL,PCMTD1,PHF11,RAB21,RECQL,SATB1,SERTAD4,SOX2,TM9SF4,TMEM241,TMEM68,TRAK2,TRIM22,TRIM28,VTA1,ZFP1,ZNF211,ZNF416,ZNF554	20	13	[Cellular Assembly and Organization, Cellular Growth and Proliferation, Embryonic Development]
11	CMTM4,Collagen Alpha1,Collagen type I (complex),CTSS,CXCL10,cytokine,Fc gamma receptor,HDL,Hif1,Hsp70,Hsp90,IgG,IgG2b,IL1,Immunoglobulin,INHBA,JINK1/2,LGALS9,MMP13,Nos,Notch,P38 MAPK,PARP,PCDH9,PI3K (family),POGZ,SCUBE3,Smad2/3,TACR1,Tgf beta,TMEM171,Tnf (family),trypsin,Vegf,ZNF197	18	12	[Cardiovascular Disease, Organismal Injury and Abnormalities, Tissue Development]
12	AP2M1,ARRB2,ATIC,CD98,CHRDL1,DDX58,DPH5,EGOT,ERH,GPR85,GRPR,H1-2,HEY1,HLA-DR,IDUA,IFITM,IFITM10,IFNG,IFNL2,IFNL3,iodine,LGALS9B,LILRA2,MAN2B1,MHC Class II (complex),NAA11,NAA16,RSAD2,SAG,Secretase gamma,SLC5A2,SLC6A6,SLC7A5,SMAD3,TAF7	18	12	[Carbohydrate Metabolism, Cellular Movement, Infectious Diseases]
13	APC (complex),ARRDC4,BCR (complex),BIRC5,caspase,Cbp/p300,Creb,Cyclin A,DUSP10,estrogen receptor,Fgfr,H2BC17,Hdac,HISTONE,Histone H2b,Histone h3,Histone h4,Igm,Ikb,Jnk,KITLG,MAP2K1/2,MKK3/6,Pias,PKIB,Ppp2c,PTTG1,Rb,RPS6KA3,Rsk,ST3GAL4,STRA6,thymidine kinase,UBE2S,Ubiquitin	16	11	[Cell Cycle, Cell Morphology, Cellular Development]
14	8,9-epoxyeicosatrienoic acid,ABCA5,B3GNT5,CD44,CD52,CLEC12A,CLEC5A,DUSP29,FCRL5,Gustation Pathway,HOXD10,IgG1,IgG2a,ITPR,LGALS9B,LNX1,MAP1LC3,MYDGF,PDPN,PRR5L,RB1CC1,RSAD2,SCN7A,SCNM1,Sfk,SNRNP25,SPPL2A,TAS2R10,TAS2R14,TAS2R38,TCR,TRAF6,TREX1,TRIM21,VMAC	12	9	[Embryonic Development, Hematological System Development and Function, Lymphoid Tissue Structure and Development]
15	Actin,ADAM23,ADCY,ADRB,ANO1,Calcineurin A,Calmodulin,calpain,CAMK1D,CaMKII,CHRM3,COL18A1,Collagen(s),ERK,Fgf,Focal adhesion kinase,G protein alphai,Gpcr,Gsk3,Integrin,Laminin (complex),Metalloprotease,Mmp,MYLK,NALCN,p70 S6k,Pdgf (complex),Pka,Pkc(s),PLC,Pld,PP2A,Rac,TRPM3,TSH	10	8	[Organ Morphology, Organismal Development, Skeletal and Muscular System Development and Function]
16	Alpha catenin,AMPK,Ap1,B3GALNT1,Cofilin,COPS5,Cyclin B,DNAJB4,F Actin,Fibrinogen,FSH,GGH,Iga,Ige,IKK (complex),IL12 (family),Insulin,JUN/JUNB/JUND,Lh,Mapk,Mek,MTORC1,Nfat (family),p85 (pik3r),PI3K p85,PRKAA,RAS,Ras homolog,RASGRP1,RHOBTB1,RNA polymerase II,Sos,SPRY1,SRC (family),SYK/ZAP	9	7	[Amino Acid Metabolism, Drug Metabolism, Small Molecule Biochemistry]
