# Supplementary material for: RSK1 and RSK2 serine/threonine kinases regulate different transcription programs in cancer
Source: Front Cell Dev Biol. 2023 Jan 4;10:1015665. doi: 10.3389/fcell.2022.1015665 (PMC9845784; doi:10.3389/fcell.2022.1015665)
Supplement: Supplementary file 3 [file Table1.XLSX]

## Sheet: Gene list
#%result_name=Analysis_31
#%array_type=Clariom_S_Human
#%annotation=Clariom_S_Human.r1.na36.hg38.a1.transcript.csv
#%comparison=DMSO: RSK1 vs NT
ID	DMSO: RSK1 Avg (log2)	DMSO: NT Avg (log2)	Fold Change	P-val	FDR P-val	Gene Symbol	Description	Group
TC0X00009356.hg.1	15.19	11.48	13.08	4.51e-15	3.96e-11	TMEM47	transmembrane protein 47	Coding
TC1200008176.hg.1	11.08	4.72	82.37	1.1e-14	5.91e-11	LGR5	leucine-rich repeat containing G protein-coupled receptor 5	Multiple_Complex
TC0500010615.hg.1	13.73	8.78	30.87	3.62e-14	1.19e-10	SEPP1	selenoprotein P, plasma, 1	Multiple_Complex
TC1600011186.hg.1	9	11.78	-6.87	3.9e-14	1.19e-10	SLC7A5	solute carrier family 7 (amino acid transporter light chain, L system), member 5	Multiple_Complex
TC0600011945.hg.1	10.39	7.28	8.63	9.79e-14	2.12e-10	RCAN2	regulator of calcineurin 2	Coding
TC0100007936.hg.1	10.35	13.32	-7.85	9.88e-14	2.12e-10	MFSD2A	major facilitator superfamily domain containing 2A	Multiple_Complex
TC1200012680.hg.1	9.66	4.38	38.99	1.22e-13	2.3e-10	ACSS3	acyl-CoA synthetase short-chain family member 3	Multiple_Complex
TC1100007727.hg.1	9.68	12.85	-8.99	1.5e-13	2.47e-10	FAM111B	family with sequence similarity 111, member B	Multiple_Complex
TC1500007060.hg.1	10.52	6.76	13.58	4.15e-13	5.94e-10	MAP1A	microtubule associated protein 1A	Multiple_Complex
TC2100007446.hg.1	14.06	11.97	4.24	7.11e-13	9.07e-10	COL6A1	collagen, type VI, alpha 1	Multiple_Complex
TC0100011512.hg.1	8.54	11.09	-5.86	7.19e-13	9.07e-10	DTL	denticleless E3 ubiquitin protein ligase homolog (Drosophila)	Multiple_Complex
TC0700010604.hg.1	9.09	6.52	5.97	8.27e-13	9.85e-10	CPVL	carboxypeptidase, vitellogenic-like	Multiple_Complex
TC0100009403.hg.1	10.18	7.09	8.48	1.16e-12	1.25e-09	CHI3L2	chitinase 3-like 2	Multiple_Complex
TC0100015436.hg.1	5.5	9.04	-11.68	1.29e-12	1.25e-09	SPAG17	sperm associated antigen 17	Multiple_Complex
TC0100008812.hg.1	11.45	7.5	15.51	1.38e-12	1.29e-09	PTGFR	prostaglandin F receptor (FP)	Coding
TC0100016952.hg.1	9.53	11.56	-4.08	1.75e-12	1.5e-09	UBE2T	ubiquitin conjugating enzyme E2T	Multiple_Complex
TC0200016582.hg.1	10.42	8.18	4.71	2.05e-12	1.53e-09	NABP1	nucleic acid binding protein 1	Multiple_Complex
TC2200007150.hg.1	10.41	7.66	6.74	2.09e-12	1.53e-09	TIMP3	TIMP metallopeptidase inhibitor 3	Multiple_Complex
TC2100008030.hg.1	11.11	13.13	-4.05	2.15e-12	1.53e-09	RCAN1	regulator of calcineurin 1	Multiple_Complex
TC1200008474.hg.1	9.71	11.7	-3.95	2.21e-12	1.53e-09	SOCS2	suppressor of cytokine signaling 2	Coding
TC0500008544.hg.1	10.09	12.29	-4.59	2.46e-12	1.64e-09	LMNB1	lamin B1	Multiple_Complex
TC1600011574.hg.1	8.04	10.34	-4.91	2.7e-12	1.7e-09	GINS2	GINS complex subunit 2 (Psf2 homolog)	Multiple_Complex
TC0500010043.hg.1	14.45	11.64	7.01	3.11e-12	1.85e-09	SEMA5A	sema domain, seven thrombospondin repeats (type 1 and type 1-like), transmembrane domain (TM) and short cytoplasmic domain, (semaphorin) 5A	Multiple_Complex
TC0800008324.hg.1	11.53	8.87	6.3	3.58e-12	2.08e-09	MATN2	matrilin 2	Multiple_Complex
TC0400012796.hg.1	11.37	13.77	-5.27	4.39e-12	2.48e-09	PDGFRA	platelet-derived growth factor receptor, alpha polypeptide	Multiple_Complex
TC0600012314.hg.1	11.5	9.17	5.04	5.52e-12	3.03e-09	COL12A1	collagen, type XII, alpha 1	Multiple_Complex
TC1700007790.hg.1	9.45	11.59	-4.4	7.24e-12	3.79e-09	CDC6	cell division cycle 6	Multiple_Complex
TC0700013119.hg.1	9.34	11.52	-4.52	8.03e-12	4e-09	XRCC2	X-ray repair complementing defective repair in Chinese hamster cells 2	Multiple_Complex
TC1600007965.hg.1	12.34	9.88	5.49	8.38e-12	4.08e-09	MT1F	metallothionein 1F	Multiple_Complex
TC0600011142.hg.1	7.22	9.49	-4.82	9.87e-12	4.5e-09	HIST1H3G	histone cluster 1, H3g	Coding
TC1900006727.hg.1	8.83	10.99	-4.49	1.08e-11	4.75e-09	UHRF1	ubiquitin-like with PHD and ring finger domains 1	Multiple_Complex
TC0200014771.hg.1	8.41	4.26	17.74	1.12e-11	4.82e-09	FAP	fibroblast activation protein alpha	Multiple_Complex
TC1200012592.hg.1	8.03	5.13	7.48	1.2e-11	4.95e-09	C1S	complement component 1, s subcomponent	Multiple_Complex
TC1700007469.hg.1	8.1	10.26	-4.46	1.3e-11	5.26e-09	ATAD5	ATPase family, AAA domain containing 5	Multiple_Complex
TC1300006785.hg.1	11.56	9.54	4.06	1.73e-11	6.74e-09	B3GLCT	beta 3-glucosyltransferase	Multiple_Complex
TC0300011899.hg.1	10.51	7.88	6.19	1.77e-11	6.77e-09	CBLB	Cbl proto-oncogene B, E3 ubiquitin protein ligase	Multiple_Complex
TC1600011399.hg.1	14.83	13.06	3.41	1.92e-11	7.15e-09	MT1X	metallothionein 1X	Multiple_Complex
TC2200006607.hg.1	5.97	8.22	-4.76	1.93e-11	7.15e-09	CDC45	cell division cycle 45	Multiple_Complex
TC0900011072.hg.1	10.46	8.55	3.77	2.07e-11	7.51e-09	ABCA1	ATP binding cassette subfamily A member 1	Multiple_Complex
TC0900007816.hg.1	12.36	10.35	4.02	2.1e-11	7.51e-09	CTSL	cathepsin L	Multiple_Complex
TC1500007077.hg.1	8.66	10.62	-3.9	2.21e-11	7.79e-09	WDR76	WD repeat domain 76	Multiple_Complex
TC1600007718.hg.1	8.41	10.6	-4.56	2.46e-11	8.38e-09	ORC6	origin recognition complex subunit 6	Multiple_Complex
TC1000012477.hg.1	9.97	12.21	-4.74	2.63e-11	8.8e-09	HELLS	helicase, lymphoid-specific	Multiple_Complex
TC0600014083.hg.1	11	13.05	-4.14	3.17e-11	9.72e-09	HIST1H2AG	histone cluster 1, H2ag	Coding
TC0200015650.hg.1	12.72	9.59	8.78	3.36e-11	1.01e-08	FN1	fibronectin 1	Multiple_Complex
TC1500008328.hg.1	6.63	8.83	-4.59	3.98e-11	1.17e-08	BLM	Bloom syndrome, RecQ helicase-like	Multiple_Complex
TC2200007206.hg.1	8.33	10.26	-3.8	4.27e-11	1.22e-08	MCM5	minichromosome maintenance complex component 5	Multiple_Complex
TC2000008279.hg.1	12.05	13.92	-3.67	4.45e-11	1.24e-08	PCNA	proliferating cell nuclear antigen	Multiple_Complex
TC0700010989.hg.1	14.81	12.92	3.7	4.46e-11	1.24e-08	TNS3	tensin 3	Multiple_Complex
TC0300013447.hg.1	11	12.89	-3.72	5.18e-11	1.41e-08	RFC4	replication factor C subunit 4	Multiple_Complex
TC2000007438.hg.1	6.96	9.3	-5.08	5.35e-11	1.43e-08	MYBL2	v-myb avian myeloblastosis viral oncogene homolog-like 2	Multiple_Complex
TC0400007016.hg.1	12.75	11.08	3.19	5.39e-11	1.43e-08	SLIT2	slit guidance ligand 2	Multiple_Complex
TC0600007207.hg.1	9.23	10.94	-3.26	5.66e-11	1.47e-08	GMNN	geminin, DNA replication inhibitor	Multiple_Complex
TC2000009058.hg.1	8.61	5.35	9.59	5.75e-11	1.47e-08	TGM2	transglutaminase 2	Multiple_Complex
TC0800011646.hg.1	12.72	10.67	4.13	5.76e-11	1.47e-08	HAS2	hyaluronan synthase 2	Multiple_Complex
TC2000009016.hg.1	9.04	10.87	-3.57	6.13e-11	1.53e-08	DSN1	DSN1 homolog, MIS12 kinetochore complex component	Multiple_Complex
TC0400012487.hg.1	9.92	6.59	10.01	6.2e-11	1.53e-08	VEGFC	vascular endothelial growth factor C	Multiple_Complex
TC0600011232.hg.1	9.77	12.02	-4.78	6.44e-11	1.55e-08	HIST1H1B	histone cluster 1, H1b	Multiple_Complex
TC0400006718.hg.1	8.11	6	4.32	6.51e-11	1.55e-08	SORCS2	sortilin-related VPS10 domain containing receptor 2	Multiple_Complex
TC1600007958.hg.1	14.99	13.28	3.26	6.54e-11	1.55e-08	MT1L	metallothionein 1L (gene/pseudogene)	Multiple_Complex
TC0900009785.hg.1	8.15	11.12	-7.83	6.57e-11	1.55e-08	LINGO2	leucine rich repeat and Ig domain containing 2	Multiple_Complex
TC1100013111.hg.1	10.73	12.23	-2.83	7.52e-11	1.75e-08	CHEK1	checkpoint kinase 1	Multiple_Complex
TC0200008502.hg.1	8.65	10.87	-4.66	7.66e-11	1.77e-08	NCAPH	non-SMC condensin I complex subunit H	Multiple_Complex
TC1600007964.hg.1	15.71	13.94	3.4	7.85e-11	1.79e-08	MT1B; MT1CP	metallothionein 1B; metallothionein 1C, pseudogene	Multiple_Complex						MT1CP
TC1300008609.hg.1	11.75	9.69	4.19	8.4e-11	1.9e-08	DCLK1	doublecortin-like kinase 1	Multiple_Complex
TC1600009952.hg.1	10.74	8.46	4.84	8.89e-11	1.92e-08	YPEL3	yippee like 3	Multiple_Complex
TC1000010758.hg.1	9.54	11.78	-4.74	8.99e-11	1.92e-08	RTKN2	rhotekin 2	Coding
TC0600012631.hg.1	9.8	11.67	-3.66	9.02e-11	1.92e-08	MMS22L	MMS22-like, DNA repair protein	Multiple_Complex
TC1100008008.hg.1	5.98	8.32	-5.07	9.03e-11	1.92e-08	POLA2	polymerase (DNA directed), alpha 2, accessory subunit	Multiple_Complex
TC0200006677.hg.1	9.94	12.51	-5.91	9.04e-11	1.92e-08	RRM2	ribonucleotide reductase M2	Multiple_Complex
TC0600007285.hg.1	10.05	11.88	-3.58	9.12e-11	1.92e-08	HIST1H2AE	histone cluster 1, H2ae	Coding
TC0300008324.hg.1	7.7	9.99	-4.9	1.33e-10	2.69e-08	PHLDB2; PLCXD2	pleckstrin homology-like domain, family B, member 2; phosphatidylinositol-specific phospholipase C, X domain containing 2	Multiple_Complex						PLCXD2
TC1200010252.hg.1	9.75	6.31	10.9	1.51e-10	2.98e-08	TMTC1	transmembrane and tetratricopeptide repeat containing 1	Multiple_Complex
TC1100007899.hg.1	10.35	7.68	6.36	1.51e-10	2.98e-08	RARRES3	retinoic acid receptor responder (tazarotene induced) 3	Multiple_Complex
TC0400010141.hg.1	6.37	4.02	5.07	1.58e-10	3.08e-08	LDB2	LIM domain binding 2	Multiple_Complex
TC2100008477.hg.1	8.38	10.57	-4.56	1.67e-10	3.15e-08	S100B	S100 calcium binding protein B	Coding
TC1600007960.hg.1	11.3	9.45	3.6	1.67e-10	3.15e-08	MT1M	metallothionein 1M	Coding
TC1700007204.hg.1	15.01	13.42	3.01	1.7e-10	3.16e-08	SPECC1	sperm antigen with calponin homology and coiled-coil domains 1	Multiple_Complex
TC0700006913.hg.1	15.23	13.56	3.18	1.75e-10	3.23e-08	GPNMB	glycoprotein (transmembrane) nmb	Multiple_Complex
TC0400011580.hg.1	12.27	10.64	3.09	1.93e-10	3.55e-08	CFI	complement factor I	Multiple_Complex
TC1300006847.hg.1	8.72	10.66	-3.86	1.97e-10	3.59e-08	RFC3	replication factor C subunit 3	Multiple_Complex
TC1600010168.hg.1	11.07	13.36	-4.9	2.02e-10	3.64e-08	SHCBP1	SHC SH2-domain binding protein 1	Multiple_Complex
TC0100018349.hg.1	8.96	6.87	4.27	2.19e-10	3.91e-08	CNIH3	cornichon family AMPA receptor auxiliary protein 3	Multiple_Complex
TC0100015696.hg.1	12.73	14.12	-2.63	2.24e-10	3.97e-08	HIST2H2BF	histone cluster 2, H2bf	Multiple_Complex
TC1100013021.hg.1	9.28	11.28	-4	2.28e-10	4e-08	FEN1	flap structure-specific endonuclease 1	Coding
TC0900007129.hg.1	11.66	13.34	-3.21	2.54e-10	4.42e-08	MELK	maternal embryonic leucine zipper kinase	Multiple_Complex
TC1200008275.hg.1	7.43	4.54	7.45	2.73e-10	4.73e-08	SYT1	synaptotagmin I	Multiple_Complex
TC1100010418.hg.1	9.1	10.53	-2.69	2.8e-10	4.76e-08	KIF18A	kinesin family member 18A	Multiple_Complex
TC1400008486.hg.1	7.9	6.06	3.59	2.96e-10	4.99e-08	CRIP2	cysteine-rich protein 2	Multiple_Complex
TC1500010160.hg.1	12.49	10.75	3.35	3.1e-10	5.12e-08	CTSH	cathepsin H	Multiple_Complex
TC0300006477.hg.1	9.87	6.05	14.13	3.53e-10	5.73e-08	ITPR1	inositol 1,4,5-trisphosphate receptor, type 1	Multiple_Complex
TC0200016099.hg.1	10.45	12.22	-3.43	3.65e-10	5.85e-08	HJURP	Holliday junction recognition protein	Multiple_Complex
TC0300012768.hg.1	8.29	4.78	11.42	3.79e-10	5.97e-08	CP	ceruloplasmin (ferroxidase)	Multiple_Complex
TC2000007016.hg.1	8.25	10.35	-4.3	4.04e-10	6.27e-08	GINS1	GINS complex subunit 1 (Psf1 homolog)	Multiple_Complex
TC0X00011126.hg.1	12.29	10.31	3.94	4.27e-10	6.59e-08	GABRA3	gamma-aminobutyric acid (GABA) A receptor, alpha 3	Multiple_Complex
TC0100012172.hg.1	8	10.03	-4.09	4.5e-10	6.9e-08	EXO1	exonuclease 1	Multiple_Complex
TC1600007957.hg.1	16.66	15.26	2.63	4.66e-10	7.09e-08	MT2A	metallothionein 2A	Multiple_Complex
TC0200007243.hg.1	11.41	9.28	4.37	5e-10	7.55e-08	VIT	vitrin	Coding
TC1200007819.hg.1	9.54	11.15	-3.06	5.55e-10	8.32e-08	CDK2	cyclin-dependent kinase 2	Multiple_Complex
TC0300009855.hg.1	8.22	10.18	-3.87	5.92e-10	8.82e-08	IL1RAP	interleukin 1 receptor accessory protein	Multiple_Complex
TC0700011510.hg.1	9.04	10.76	-3.3	6.27e-10	9.27e-08	RFC2	replication factor C subunit 2	Multiple_Complex
TC1100013222.hg.1	8.9	6.54	5.15	6.33e-10	9.29e-08	CARD16	caspase recruitment domain family, member 16	Multiple_Complex
TC0400006994.hg.1	10.35	12.11	-3.39	6.59e-10	9.61e-08	NCAPG	non-SMC condensin I complex subunit G	Multiple_Complex
TC0200008071.hg.1	11.85	13.53	-3.22	7.21e-10	1.04e-07	MTHFD2	methylenetetrahydrofolate dehydrogenase (NADP+ dependent) 2, methenyltetrahydrofolate cyclohydrolase	Multiple_Complex
TC0800011679.hg.1	10.61	12.64	-4.11	7.41e-10	1.06e-07	ATAD2	ATPase family, AAA domain containing 2	Multiple_Complex
TC0400009033.hg.1	13.61	15.24	-3.09	7.88e-10	1.11e-07	TRIM2	tripartite motif containing 2	Multiple_Complex
TC0400011748.hg.1	10.64	12.48	-3.58	8.16e-10	1.14e-07	CCNA2	cyclin A2	Multiple_Complex
TC0300008242.hg.1	14.53	12.99	2.9	8.6e-10	1.19e-07	ALCAM	activated leukocyte cell adhesion molecule	Multiple_Complex
TC1100011083.hg.1	12.8	10.98	3.52	9.2e-10	1.25e-07	AHNAK	AHNAK nucleoprotein	Multiple_Complex
TC1800006448.hg.1	12.65	14.23	-2.99	9.22e-10	1.25e-07	TYMS	thymidylate synthetase	Multiple_Complex
TC0800010708.hg.1	13.01	11.6	2.67	9.34e-10	1.25e-07	CPA6	carboxypeptidase A6	Coding
TC0100009877.hg.1	7.82	10.04	-4.67	9.42e-10	1.26e-07	HIST2H3A	histone cluster 2, H3a	Coding
TC0X00009101.hg.1	14.68	15.79	-2.15	9.71e-10	1.29e-07	GPM6B	glycoprotein M6B	Multiple_Complex
TC1600008567.hg.1	10.04	11.85	-3.51	1e-09	1.32e-07	CENPN	centromere protein N	Multiple_Complex
TC1600010858.hg.1	10.08	11.42	-2.52	1.13e-09	1.46e-07	RFWD3	ring finger and WD repeat domain 3	Multiple_Complex
TC0600012544.hg.1	11.84	10.38	2.75	1.14e-09	1.46e-07	RRAGD	Ras-related GTP binding D	Multiple_Complex
TC0200010577.hg.1	8.69	6.78	3.76	1.17e-09	1.47e-07	ADAM23	ADAM metallopeptidase domain 23	Multiple_Complex
TC0100014228.hg.1	9.69	11.29	-3.04	1.17e-09	1.47e-07	LRP8	LDL receptor related protein 8	Multiple_Complex
TC1000011400.hg.1	8.39	10.17	-3.43	1.17e-09	1.47e-07	ANKRD1	ankyrin repeat domain 1 (cardiac muscle)	Multiple_Complex
TC0600012708.hg.1	16.58	15.26	2.49	1.18e-09	1.47e-07	BVES	blood vessel epicardial substance	Multiple_Complex
TC1400009829.hg.1	6.38	8.18	-3.48	1.21e-09	1.51e-07	CEP128	centrosomal protein 128kDa	Multiple_Complex
TC2000006628.hg.1	11.33	13.03	-3.24	1.23e-09	1.52e-07	MCM8	minichromosome maintenance 8 homologous recombination repair factor	Multiple_Complex
TC1400010649.hg.1	6.89	8.56	-3.18	1.23e-09	1.52e-07	VRK1	vaccinia related kinase 1	Multiple_Complex
TC0700007479.hg.1	11.04	8.69	5.1	1.25e-09	1.53e-07	ABCA13	ATP binding cassette subfamily A member 13	Multiple_Complex
TC0600012038.hg.1	8.86	10.47	-3.05	1.37e-09	1.67e-07	MCM3	minichromosome maintenance complex component 3	Multiple_Complex
TC0800008300.hg.1	11.13	9.28	3.59	1.41e-09	1.71e-07	CPQ	carboxypeptidase Q	Multiple_Complex
TC0600010002.hg.1	10.57	9.05	2.87	1.42e-09	1.71e-07	SYNJ2	synaptojanin 2	Multiple_Complex
TC1600007962.hg.1	15.81	14.2	3.06	1.43e-09	1.71e-07	MT1A	metallothionein 1A	Coding
TC1700012207.hg.1	10.34	8.74	3.03	1.51e-09	1.8e-07	EPN2; EPN2-IT1	epsin 2; EPN2 intronic transcript 1	Multiple_Complex						EPN2-IT1
TC0200014800.hg.1	8.57	6.08	5.63	1.52e-09	1.8e-07	SLC38A11	solute carrier family 38, member 11	Multiple_Complex
TC1700012468.hg.1	11.36	12.74	-2.61	1.53e-09	1.8e-07	HN1	hematological and neurological expressed 1	Multiple_Complex
TC0500006472.hg.1	8.56	10.31	-3.34	1.62e-09	1.89e-07	TRIP13	thyroid hormone receptor interactor 13	Multiple_Complex
TC2100007821.hg.1	5.35	7.92	-5.94	1.66e-09	1.93e-07	ADAMTS1	ADAM metallopeptidase with thrombospondin type 1 motif 1	Multiple_Complex
TC1500009738.hg.1	9.03	10.94	-3.76	1.74e-09	1.99e-07	KIAA0101; CSNK1G1	KIAA0101; casein kinase 1, gamma 1	Multiple_Complex						CSNK1G1
TC0800008150.hg.1	13.64	12.34	2.46	1.78e-09	2.03e-07	CPNE3	copine III	Multiple_Complex
TC1600010421.hg.1	14.09	12.18	3.76	1.8e-09	2.05e-07	MT1G	metallothionein 1G	Coding
TC0500008086.hg.1	12.73	11.14	3.01	2e-09	2.25e-07	NR2F1	nuclear receptor subfamily 2, group F, member 1	Multiple_Complex
TC0800008032.hg.1	9.7	8.21	2.81	2.04e-09	2.27e-07	ZC2HC1A	zinc finger, C2HC-type containing 1A	Multiple_Complex
TC0400009037.hg.1	7.04	9.02	-3.94	2.05e-09	2.27e-07	MND1	meiotic nuclear divisions 1	Multiple_Complex
TC1900011697.hg.1	9.49	11.49	-4	2.09e-09	2.29e-07	ZNF730	zinc finger protein 730	Multiple_Complex
TC1200012610.hg.1	8.7	6.16	5.82	2.09e-09	2.29e-07	SSPN	sarcospan	Multiple_Complex
TC0300007051.hg.1	8.7	6.76	3.82	2.1e-09	2.29e-07	ITGA9	integrin alpha 9	Multiple_Complex
TC0100006861.hg.1	10.54	8.69	3.6	2.17e-09	2.35e-07	FBXO44	F-box protein 44	Multiple_Complex
TC0700007198.hg.1	11.85	13.44	-3.01	2.22e-09	2.39e-07	ANLN	anillin actin binding protein	Multiple_Complex
TC0100009723.hg.1	8.9	10.6	-3.25	2.29e-09	2.46e-07	FAM72D	family with sequence similarity 72, member D	Coding
TC0800007065.hg.1	8.21	9.79	-2.99	2.32e-09	2.48e-07	CDCA2	cell division cycle associated 2	Multiple_Complex
TC1100011294.hg.1	9.29	7.16	4.36	2.35e-09	2.48e-07	CTSF	cathepsin F	Multiple_Complex
TC1600011007.hg.1	7.91	9.43	-2.87	2.38e-09	2.51e-07	MPHOSPH6	M-phase phosphoprotein 6	Multiple_Complex
TC0300013926.hg.1	8.83	7.09	3.33	2.4e-09	2.51e-07	SUMF1	sulfatase modifying factor 1	Multiple_Complex
TC1700010618.hg.1	12.25	13.86	-3.06	2.42e-09	2.52e-07	TOP2A	topoisomerase (DNA) II alpha	Multiple_Complex
TC0100010100.hg.1	8.6	10.33	-3.31	2.5e-09	2.58e-07	CKS1B	CDC28 protein kinase regulatory subunit 1B	Multiple_Complex
TC0100013700.hg.1	7.78	9.58	-3.49	2.51e-09	2.58e-07	CLSPN	claspin	Multiple_Complex
TC1000012235.hg.1	12.33	13.88	-2.93	2.64e-09	2.7e-07	MKI67	marker of proliferation Ki-67	Multiple_Complex
TC1200011474.hg.1	11.8	9.88	3.76	2.75e-09	2.78e-07	ATP2B1	ATPase, Ca++ transporting, plasma membrane 1	Multiple_Complex
TC0600007282.hg.1	6.3	7.92	-3.06	2.75e-09	2.78e-07	HIST1H2BF	histone cluster 1, H2bf	Coding
TC0100015701.hg.1	7.87	10.07	-4.58	2.8e-09	2.82e-07	HIST2H3A; HIST2H3C	histone cluster 2, H3a; histone cluster 2, H3c	Coding						HIST2H3C
TC0900012167.hg.1	13.83	12.56	2.41	2.82e-09	2.83e-07	GSN	gelsolin	Multiple_Complex
TC0500012567.hg.1	11.86	10.13	3.31	2.85e-09	2.83e-07	FAXDC2	fatty acid hydroxylase domain containing 2	Multiple_Complex
TC1100006644.hg.1	12.43	13.87	-2.7	2.87e-09	2.84e-07	RRM1	ribonucleotide reductase M1	Multiple_Complex
TC0400012769.hg.1	7.98	5.47	5.68	2.9e-09	2.84e-07	BST1	bone marrow stromal cell antigen 1	Multiple_Complex
TC2100008508.hg.1	8.63	10.42	-3.46	2.91e-09	2.84e-07	CHAF1B	chromatin assembly factor 1, subunit B (p60)	Multiple_Complex
TC1700007557.hg.1	13.83	15.38	-2.91	2.92e-09	2.84e-07	CCL2	chemokine (C-C motif) ligand 2	Multiple_Complex
TC0800012427.hg.1	13.68	12.22	2.74	2.93e-09	2.84e-07	STAU2	staufen double-stranded RNA binding protein 2	Multiple_Complex
TC0700011876.hg.1	11.06	12.18	-2.17	3.04e-09	2.92e-07	ASNS	asparagine synthetase (glutamine-hydrolyzing)	Multiple_Complex
TC0800010703.hg.1	11.59	9.91	3.21	3.06e-09	2.93e-07	ARFGEF1	ADP-ribosylation factor guanine nucleotide-exchange factor 1 (brefeldin A-inhibited)	Multiple_Complex
TC0400012150.hg.1	10.51	12.13	-3.07	3.28e-09	3.08e-07	TMEM154	transmembrane protein 154	Multiple_Complex
TC0800009237.hg.1	13.33	12.04	2.44	3.41e-09	3.2e-07	GPAA1	glycosylphosphatidylinositol anchor attachment 1	Multiple_Complex
TC0100010397.hg.1	7.72	9.35	-3.08	3.47e-09	3.24e-07	NUF2	NUF2, NDC80 kinetochore complex component	Multiple_Complex
TC1600007235.hg.1	10.92	12.42	-2.83	3.49e-09	3.24e-07	PLK1	polo-like kinase 1	Multiple_Complex
TC1600007931.hg.1	14.21	15.53	-2.49	3.66e-09	3.37e-07	LPCAT2	lysophosphatidylcholine acyltransferase 2	Multiple_Complex
TC0100015550.hg.1	9.5	11.16	-3.18	3.85e-09	3.51e-07	FAM72C	family with sequence similarity 72, member C	Multiple_Complex
TC1500006999.hg.1	10.93	12.58	-3.14	3.87e-09	3.51e-07	NUSAP1	nucleolar and spindle associated protein 1	Multiple_Complex
TSUnmapped00000256.hg.1	9.09	7.28	3.49	3.91e-09	3.54e-07	DYRK1B	dual specificity tyrosine-(Y)-phosphorylation regulated kinase 1B	Coding
TC0800010823.hg.1	12.98	11.91	2.09	4.25e-09	3.81e-07	TCEB1	transcription elongation factor B (SIII), polypeptide 1 (15kDa, elongin C)	Multiple_Complex
TC0X00007537.hg.1	8.3	9.97	-3.17	4.95e-09	4.42e-07	KIF4A	kinesin family member 4A	Multiple_Complex
TC0100017018.hg.1	11.11	9.38	3.33	5.07e-09	4.51e-07	ETNK2	ethanolamine kinase 2	Multiple_Complex
TC1400009248.hg.1	8.68	9.98	-2.46	5.11e-09	4.53e-07	DLGAP5	discs, large (Drosophila) homolog-associated protein 5	Multiple_Complex
TC0100011566.hg.1	10.67	8.32	5.09	5.17e-09	4.56e-07	PROX1	prospero homeobox 1	Multiple_Complex
TC0800011206.hg.1	16.31	15.18	2.18	5.58e-09	4.91e-07	RPL30	ribosomal protein L30	Multiple_Complex
TC0100009938.hg.1	13.49	14.73	-2.36	5.67e-09	4.95e-07	MLLT11	myeloid/lymphoid or mixed-lineage leukemia; translocated to, 11	Multiple_Complex
TC0600008655.hg.1	10.63	8.21	5.37	5.81e-09	5.02e-07	TPBG	trophoblast glycoprotein	Multiple_Complex
TC0300012924.hg.1	8.98	6.93	4.14	6e-09	5.17e-07	VEPH1	ventricular zone expressed PH domain containing 1	Multiple_Complex
TC0700009807.hg.1	12.99	14.2	-2.32	6.49e-09	5.55e-07	INSIG1	insulin induced gene 1	Multiple_Complex
TC1200008466.hg.1	15.17	13.94	2.35	6.54e-09	5.57e-07	NUDT4	nudix hydrolase 4	Multiple_Complex
TC0800008184.hg.1	12.69	11.29	2.65	6.64e-09	5.63e-07	DECR1	2,4-dienoyl-CoA reductase 1, mitochondrial	Multiple_Complex
TC0100015509.hg.1	9.47	10.93	-2.76	6.67e-09	5.63e-07	FAM72B	family with sequence similarity 72, member B	Multiple_Complex
TC1100009981.hg.1	11.87	10.42	2.74	6.81e-09	5.69e-07	TPP1	tripeptidyl peptidase I	Multiple_Complex
TC0200014845.hg.1	6.79	8.73	-3.81	6.87e-09	5.71e-07	SPC25	SPC25, NDC80 kinetochore complex component	Multiple_Complex
TC0200014404.hg.1	8.5	10.26	-3.37	6.99e-09	5.79e-07	MCM6	minichromosome maintenance complex component 6	Multiple_Complex
TC0600007700.hg.1	8.35	10.09	-3.34	7.16e-09	5.91e-07	KIFC1	kinesin family member C1	Multiple_Complex
TC0100016016.hg.1	13.23	14.29	-2.08	7.2e-09	5.91e-07	NES	nestin	Multiple_Complex
TC0X00007936.hg.1	8.17	9.83	-3.17	7.32e-09	5.97e-07	CENPI	centromere protein I	Multiple_Complex
TC0400012811.hg.1	10.37	11.43	-2.09	7.54e-09	6.12e-07	DCK	deoxycytidine kinase	Multiple_Complex
TC1700010763.hg.1	7.8	9.7	-3.73	7.56e-09	6.12e-07	BRCA1	breast cancer 1, early onset	Multiple_Complex
TC0600007374.hg.1	11.17	12.53	-2.57	7.6e-09	6.13e-07	HIST1H2AI	histone cluster 1, H2ai	Coding
TC1000010273.hg.1	14.54	13.18	2.57	7.71e-09	6.19e-07	NRP1	neuropilin 1	Multiple_Complex
TC0900007667.hg.1	10.9	12.54	-3.12	8.18e-09	6.5e-07	PSAT1	phosphoserine aminotransferase 1	Multiple_Complex
TC0X00007713.hg.1	6.39	8.15	-3.4	8.19e-09	6.5e-07	LPAR4	lysophosphatidic acid receptor 4	Multiple_Complex
TC1000010686.hg.1	8.24	10.12	-3.68	8.26e-09	6.5e-07	ZWINT	ZW10 interacting kinetochore protein	Multiple_Complex
TC0100015058.hg.1	8.26	9.65	-2.62	8.28e-09	6.5e-07	SASS6	SAS-6 centriolar assembly protein	Multiple_Complex
TC0600008630.hg.1	9.87	11.59	-3.29	8.45e-09	6.58e-07	TTK	TTK protein kinase	Multiple_Complex
TC1700009679.hg.1	7.41	9.03	-3.06	8.46e-09	6.58e-07	AURKB	aurora kinase B	Multiple_Complex
TC1000007748.hg.1	9.49	11.01	-2.87	8.47e-09	6.58e-07	CDK1	cyclin-dependent kinase 1	Multiple_Complex
TC0600008697.hg.1	10.1	7.9	4.6	8.54e-09	6.61e-07	NT5E	5-nucleotidase, ecto (CD73)	Multiple_Complex
TC0200009189.hg.1	7.01	5.23	3.43	8.9e-09	6.86e-07	GYPC	glycophorin C (Gerbich blood group)	Multiple_Complex
TC2000009604.hg.1	11.19	12.56	-2.58	9.13e-09	7.02e-07	PMEPA1	prostate transmembrane protein, androgen induced 1	Multiple_Complex
TC0800011211.hg.1	7.84	5.46	5.21	9.18e-09	7.03e-07	NIPAL2	NIPA-like domain containing 2	Multiple_Complex
TC0500006836.hg.1	10.69	8.58	4.34	9.36e-09	7.14e-07	FBXL7	F-box and leucine-rich repeat protein 7	Multiple_Complex
TC0100010571.hg.1	11.58	10.11	2.76	9.96e-09	7.58e-07	PRRX1	paired related homeobox 1	Multiple_Complex
TC1400006659.hg.1	11.98	10.57	2.66	1.02e-08	7.74e-07	MMP14	matrix metallopeptidase 14 (membrane-inserted)	Multiple_Complex
TC0100010387.hg.1	12.9	11.51	2.63	1.03e-08	7.8e-07	DDR2	discoidin domain receptor tyrosine kinase 2	Multiple_Complex
TC2200009142.hg.1	12.01	10.27	3.33	1.12e-08	8.38e-07	MLC1	megalencephalic leukoencephalopathy with subcortical cysts 1	Multiple_Complex
TC0700013534.hg.1	9.59	11.08	-2.81	1.13e-08	8.38e-07	GGCT	gamma-glutamylcyclotransferase	Multiple_Complex
TC0900007663.hg.1	8.1	9.38	-2.43	1.13e-08	8.38e-07	CEP78	centrosomal protein 78kDa	Multiple_Complex
TC0700012959.hg.1	11.19	12.53	-2.52	1.15e-08	8.51e-07	EZH2	enhancer of zeste 2 polycomb repressive complex 2 subunit	Multiple_Complex
TC0800012371.hg.1	10.17	8.14	4.08	1.16e-08	8.51e-07	LY6E	lymphocyte antigen 6 complex, locus E	Multiple_Complex
TC0100014543.hg.1	8.29	10.45	-4.45	1.16e-08	8.51e-07	DEPDC1	DEP domain containing 1	Multiple_Complex
TC1500008252.hg.1	7.86	9.44	-2.98	1.18e-08	8.62e-07	FANCI	Fanconi anemia complementation group I	Multiple_Complex
TC1000009152.hg.1	13.56	12.34	2.31	1.19e-08	8.66e-07	HTRA1	HtrA serine peptidase 1	Multiple_Complex
TC1400006853.hg.1	8.76	10.35	-3.02	1.22e-08	8.8e-07	AKAP6	A kinase (PRKA) anchor protein 6	Multiple_Complex
TC1900008286.hg.1	9.93	8.12	3.5	1.23e-08	8.88e-07	BCAM	basal cell adhesion molecule (Lutheran blood group)	Multiple_Complex
TC0800008478.hg.1	14.24	13.21	2.05	1.25e-08	8.99e-07	FZD6	frizzled class receptor 6	Coding
TC1600008228.hg.1	12.64	13.76	-2.18	1.27e-08	9.07e-07	CYB5B	cytochrome b5 type B (outer mitochondrial membrane)	Multiple_Complex
TC1600007022.hg.1	11.67	10.6	2.09	1.34e-08	9.52e-07	ABCC1	ATP binding cassette subfamily C member 1	Multiple_Complex
TC0800008467.hg.1	13.04	11.44	3.05	1.37e-08	9.76e-07	ATP6V1C1	ATPase, H+ transporting, lysosomal 42kDa, V1 subunit C1	Multiple_Complex
TC1400006513.hg.1	7.85	9.28	-2.69	1.39e-08	9.87e-07	PARP2	poly(ADP-ribose) polymerase 2	Multiple_Complex
TC0800011139.hg.1	11.46	9.96	2.82	1.4e-08	9.91e-07	KIAA1429	KIAA1429	Multiple_Complex
TC0700013290.hg.1	10	11.74	-3.34	1.42e-08	9.97e-07	NCAPG2	non-SMC condensin II complex subunit G2	Multiple_Complex
TC1700011364.hg.1	7.52	9.39	-3.66	1.44e-08	1.01e-06	BRIP1	BRCA1 interacting protein C-terminal helicase 1	Multiple_Complex
TC0500013301.hg.1	11.34	9.72	3.09	1.52e-08	1.06e-06	DAB2	Dab, mitogen-responsive phosphoprotein, homolog 2 (Drosophila)	Multiple_Complex
TC0200013669.hg.1	9.11	6.39	6.6	1.56e-08	1.08e-06	RFX8	RFX family member 8, lacking RFX DNA binding domain	Multiple_Complex
TC0100017523.hg.1	6.09	7.36	-2.42	1.63e-08	1.13e-06	LIN9	lin-9 DREAM MuvB core complex component	Multiple_Complex
TC1700012285.hg.1	10.23	11.49	-2.4	1.71e-08	1.18e-06	PRR11	proline rich 11	Multiple_Complex
TC0800010749.hg.1	11.75	10.31	2.7	1.77e-08	1.21e-06	NCOA2	nuclear receptor coactivator 2	Multiple_Complex
TC1500010715.hg.1	8.27	10.05	-3.44	1.77e-08	1.21e-06	BUB1B	BUB1 mitotic checkpoint serine/threonine kinase B	Multiple_Complex
TC1700008719.hg.1	13.37	14.52	-2.23	1.78e-08	1.21e-06	KPNA2	karyopherin alpha 2 (RAG cohort 1, importin alpha 1)	Multiple_Complex
TC0300011757.hg.1	10.97	9.32	3.14	1.79e-08	1.22e-06	PROS1	protein S (alpha)	Multiple_Complex
TC0900008425.hg.1	7.67	9.24	-2.96	1.8e-08	1.22e-06	ZNF483	zinc finger protein 483	Multiple_Complex
TC1800006484.hg.1	9.26	11.04	-3.44	1.89e-08	1.27e-06	NDC80	NDC80 kinetochore complex component	Multiple_Complex
TC0300013934.hg.1	11.96	10.81	2.23	1.92e-08	1.29e-06	EMC3	ER membrane protein complex subunit 3	Multiple_Complex
TC0200010726.hg.1	7.67	9.14	-2.78	1.93e-08	1.29e-06	TMEM169	transmembrane protein 169	Coding
TC0500013261.hg.1	11.72	10.21	2.84	2e-08	1.33e-06	GALNT10	polypeptide N-acetylgalactosaminyltransferase 10	Multiple_Complex
TC2000007627.hg.1	12.22	13.3	-2.11	2.04e-08	1.35e-06	CSE1L	CSE1 chromosome segregation 1-like (yeast)	Multiple_Complex
TC0100015364.hg.1	10.12	8.72	2.65	2.05e-08	1.35e-06	TSPAN2	tetraspanin 2	Multiple_Complex
TC1200008568.hg.1	9.35	10.88	-2.9	2.12e-08	1.39e-06	TMPO	thymopoietin	Multiple_Complex
TC0800009619.hg.1	15.2	13.92	2.44	2.2e-08	1.44e-06	CTSB	cathepsin B	Multiple_Complex
TC2000009026.hg.1	10.36	11.87	-2.84	2.28e-08	1.49e-06	RBL1	retinoblastoma-like 1	Multiple_Complex
TC0900007740.hg.1	7.45	8.76	-2.49	2.3e-08	1.49e-06	RMI1	RecQ mediated genome instability 1	Coding
TC0200009964.hg.1	13.95	15.13	-2.26	2.34e-08	1.51e-06	HAT1	histone acetyltransferase 1	Multiple_Complex
TSUnmapped00000627.hg.1	6.77	8.55	-3.44	2.39e-08	1.53e-06	KIF15	kinesin family member 15	Coding
TC0600010572.hg.1	9.32	6.9	5.38	2.42e-08	1.54e-06	TUBB2B	tubulin, beta 2B class IIb	Multiple_Complex
TC0100011770.hg.1	14.95	13.65	2.46	2.53e-08	1.6e-06	EPHX1	epoxide hydrolase 1, microsomal (xenobiotic)	Multiple_Complex
TC1200008597.hg.1	10	11.22	-2.32	2.58e-08	1.63e-06	GAS2L3	growth arrest-specific 2 like 3	Multiple_Complex
TC0500009488.hg.1	9.8	8.37	2.69	2.65e-08	1.66e-06	CREBRF	CREB3 regulatory factor	Multiple_Complex
TC0X00009462.hg.1	13.89	12.75	2.2	2.72e-08	1.7e-06	CASK	calcium/calmodulin-dependent serine protein kinase (MAGUK family)	Multiple_Complex
TC0500010928.hg.1	6.99	9.03	-4.11	2.73e-08	1.7e-06	CENPK	centromere protein K	Multiple_Complex
TC0400011643.hg.1	13.65	12.43	2.34	2.74e-08	1.7e-06	CAMK2D	calcium/calmodulin-dependent protein kinase II delta	Multiple_Complex
TC2100007949.hg.1	8.23	9.55	-2.49	2.77e-08	1.71e-06	MIS18A	MIS18 kinetochore protein A	Multiple_Complex
TC0700013370.hg.1	10.12	11.42	-2.47	2.91e-08	1.8e-06	ZNF107; MIR6839	zinc finger protein 107; microRNA 6839	Multiple_Complex						MIR6839
TC0200010419.hg.1	7.02	8.47	-2.72	2.97e-08	1.83e-06	SGOL2	shugoshin-like 2 (S. pombe)	Multiple_Complex
TC1800007355.hg.1	6.64	8.31	-3.18	2.99e-08	1.84e-06	C18orf54	chromosome 18 open reading frame 54	Multiple_Complex
TC1200009065.hg.1	9.54	10.73	-2.28	3.07e-08	1.88e-06	RFC5	replication factor C subunit 5	Multiple_Complex
TC1200011327.hg.1	11.32	12.54	-2.34	3.12e-08	1.91e-06	CSRP2	cysteine and glycine-rich protein 2	Multiple_Complex
TC1200012804.hg.1	7.36	8.76	-2.64	3.21e-08	1.95e-06	PRIM1	primase, DNA, polypeptide 1 (49kDa)	Multiple_Complex
TC1200010050.hg.1	14.97	13.89	2.12	3.25e-08	1.97e-06	LMO3	LIM domain only 3 (rhombotin-like 2)	Multiple_Complex
TC0600013998.hg.1	13.89	12.68	2.32	3.31e-08	1.98e-06	THBS2	thrombospondin 2	Multiple_Complex
TC0600014106.hg.1	9.89	8.13	3.39	3.45e-08	2.06e-06	CFB	complement factor B	Multiple_Complex
TC1000008471.hg.1	9.72	11.12	-2.64	3.62e-08	2.16e-06	KIF11	kinesin family member 11	Multiple_Complex
TC0100016891.hg.1	8	9.71	-3.27	3.76e-08	2.23e-06	KIF14	kinesin family member 14	Multiple_Complex
TC0700011603.hg.1	10.01	8.46	2.92	3.91e-08	2.31e-06	MAGI2	membrane associated guanylate kinase, WW and PDZ domain containing 2	Multiple_Complex
TC0X00009057.hg.1	13	11.83	2.25	3.96e-08	2.33e-06	MID1	midline 1	Multiple_Complex
TC1500007231.hg.1	9.75	7.89	3.63	4.04e-08	2.37e-06	GLDN	gliomedin	Multiple_Complex
TC0800012422.hg.1	10.9	9.36	2.9	4.08e-08	2.38e-06	VCPIP1	valosin containing protein (p97)/p47 complex interacting protein 1	Multiple_Complex
TC0800011148.hg.1	7.85	9.15	-2.45	4.27e-08	2.48e-06	CCNE2	cyclin E2	Multiple_Complex
TC0200015194.hg.1	11.23	9.88	2.55	4.27e-08	2.48e-06	TFPI	tissue factor pathway inhibitor (lipoprotein-associated coagulation inhibitor)	Multiple_Complex
TC0500013414.hg.1	10.67	12	-2.53	4.39e-08	2.54e-06	THOC3	THO complex 3	Multiple_Complex
TC0400008664.hg.1	7.6	9.49	-3.69	4.45e-08	2.56e-06	PLK4	polo-like kinase 4	Multiple_Complex
TC0600009459.hg.1	10.94	9.56	2.61	4.61e-08	2.64e-06	ENPP1	ectonucleotide pyrophosphatase/phosphodiesterase 1	Multiple_Complex
TC0100009760.hg.1	15.53	14.51	2.03	4.64e-08	2.64e-06	NUDT4P1; NUDT4P2; NUDT4	nudix hydrolase 4 pseudogene 1; nudix hydrolase 4 pseudogene 2; nudix hydrolase 4	Multiple_Complex						NUDT4P2	NUDT4
TC0100009833.hg.1	15.53	14.51	2.03	4.64e-08	2.64e-06	NUDT4; NUDT4P1	nudix hydrolase 4; nudix hydrolase 4 pseudogene 1	Multiple_Complex						NUDT4P1
TC0100009621.hg.1	11.74	13.01	-2.41	4.79e-08	2.71e-06	PHGDH	phosphoglycerate dehydrogenase	Multiple_Complex
TC0400011234.hg.1	8.18	6.04	4.42	4.8e-08	2.71e-06	MAPK10	mitogen-activated protein kinase 10	Multiple_Complex
TC1400009242.hg.1	7.41	9.19	-3.44	4.8e-08	2.71e-06	WDHD1	WD repeat and HMG-box DNA binding protein 1	Multiple_Complex
TC0400011721.hg.1	7.34	8.9	-2.95	4.82e-08	2.71e-06	MAD2L1	MAD2 mitotic arrest deficient-like 1 (yeast)	Multiple_Complex
TC1100010003.hg.1	7.93	9.23	-2.47	4.89e-08	2.74e-06	CYB5R2	cytochrome b5 reductase 2	Multiple_Complex
TC0500011225.hg.1	12.07	11.03	2.05	4.89e-08	2.74e-06	LHFPL2	lipoma HMGIC fusion partner-like 2	Multiple_Complex
TC1500007699.hg.1	10.05	11.43	-2.6	4.99e-08	2.79e-06	KIF23	kinesin family member 23	Multiple_Complex
TC0800012435.hg.1	11.22	9.83	2.62	5.16e-08	2.85e-06	ZFAND1	zinc finger, AN1-type domain 1	Multiple_Complex
TC0100009020.hg.1	6.66	8.48	-3.53	5.21e-08	2.87e-06	CDC7	cell division cycle 7	Multiple_Complex
TC0300006719.hg.1	9.87	8.08	3.46	5.27e-08	2.9e-06	BTD	biotinidase	Multiple_Complex
TC1900011099.hg.1	8.05	6	4.16	5.28e-08	2.9e-06	HSD17B14	hydroxysteroid (17-beta) dehydrogenase 14	Multiple_Complex
TC0300010066.hg.1	12.86	13.91	-2.07	5.38e-08	2.94e-06	FYTTD1	forty-two-three domain containing 1	Multiple_Complex
TC1200011330.hg.1	7.87	9.27	-2.64	5.45e-08	2.96e-06	E2F7	E2F transcription factor 7	Multiple_Complex
TC0100018418.hg.1	11.83	12.89	-2.08	5.48e-08	2.97e-06	IFFO2	intermediate filament family orphan 2	Multiple_Complex
TC0600009439.hg.1	6.89	4.91	3.97	5.54e-08	2.99e-06	TMEM200A	transmembrane protein 200A	Coding
TC0800012001.hg.1	11.5	10.29	2.32	5.65e-08	3.03e-06	PTK2	protein tyrosine kinase 2	Multiple_Complex
TC0200016482.hg.1	7.08	5.27	3.52	5.7e-08	3.05e-06	CTNNA2	catenin (cadherin-associated protein), alpha 2	Multiple_Complex
TC0600011136.hg.1	6.5	8.33	-3.56	5.78e-08	3.08e-06	HIST1H2BG	histone cluster 1, H2bg	Multiple_Complex
TC0500007881.hg.1	10.66	9.42	2.36	5.95e-08	3.16e-06	JMY	junction mediating and regulatory protein, p53 cofactor	Multiple_Complex
TSUnmapped00000127.hg.1	5.94	7.16	-2.33	5.97e-08	3.17e-06	KIF15	kinesin family member 15	Coding
TC0800011071.hg.1	12.04	10.71	2.5	6.03e-08	3.19e-06	TMEM64	transmembrane protein 64	Multiple_Complex
TSUnmapped00000019.hg.1	9.51	7.48	4.08	6.08e-08	3.21e-06	DYRK1B	dual specificity tyrosine-(Y)-phosphorylation regulated kinase 1B	Coding
TC2000006736.hg.1	10.26	9.05	2.32	6.23e-08	3.28e-06	SPTLC3	serine palmitoyltransferase, long chain base subunit 3	Multiple_Complex
TC1700012191.hg.1	11.34	9.58	3.4	6.24e-08	3.28e-06	CD68	CD68 molecule	Coding
TC0600011140.hg.1	7.83	9.67	-3.59	6.26e-08	3.28e-06	HIST1H3F	histone cluster 1, H3f	Coding
TC0400011424.hg.1	12.45	13.86	-2.65	6.29e-08	3.29e-06	H2AFZ	H2A histone family, member Z	Multiple_Complex
TC1600011408.hg.1	10.86	11.95	-2.13	6.43e-08	3.35e-06	CKLF; CKLF-CMTM1	chemokine-like factor; CKLF-CMTM1 readthrough	Multiple_Complex						CKLF-CMTM1
TC1000011487.hg.1	9.5	7.95	2.93	6.45e-08	3.35e-06	SORBS1	sorbin and SH3 domain containing 1	Multiple_Complex
TC0700010435.hg.1	10.07	11.53	-2.75	6.78e-08	3.5e-06	CDCA7L	cell division cycle associated 7-like	Multiple_Complex
TC1200010145.hg.1	11.38	12.58	-2.3	6.79e-08	3.5e-06	BCAT1	branched chain amino-acid transaminase 1, cytosolic	Multiple_Complex
TC1600008971.hg.1	9.26	7.62	3.11	6.91e-08	3.55e-06	JMJD8	jumonji domain containing 8	Multiple_Complex
TC0800012444.hg.1	15.34	13.88	2.75	6.94e-08	3.56e-06	PABPC1; MIR7705	poly(A) binding protein, cytoplasmic 1; microRNA 7705	Multiple_Complex						MIR7705
TC0X00006799.hg.1	12.08	13.59	-2.85	6.94e-08	3.56e-06	SAT1	spermidine/spermine N1-acetyltransferase 1	Multiple_Complex
TC0600011134.hg.1	8.4	9.63	-2.33	7.06e-08	3.6e-06	HIST1H4D	histone cluster 1, H4d	Coding
TC0800011239.hg.1	12.74	11.43	2.48	7.17e-08	3.64e-06	COX6C	cytochrome c oxidase subunit VIc	Multiple_Complex
TC0300013108.hg.1	8.78	10.08	-2.46	7.2e-08	3.65e-06	TNIK	TRAF2 and NCK interacting kinase	Multiple_Complex
TC0300011849.hg.1	16.05	14.6	2.73	7.62e-08	3.84e-06	ABI3BP	ABI family, member 3 (NESH) binding protein	Multiple_Complex
TC0600011184.hg.1	7.97	9.3	-2.52	7.62e-08	3.84e-06	HIST1H2BJ	histone cluster 1, H2bj	Multiple_Complex
TC1200012016.hg.1	12.26	11.03	2.35	7.88e-08	3.95e-06	TBX3	T-box 3	Multiple_Complex
TC0500007154.hg.1	10.22	11.64	-2.67	8.09e-08	4.04e-06	SLC1A3	solute carrier family 1 (glial high affinity glutamate transporter), member 3	Multiple_Complex
TC1600011585.hg.1	8.44	9.92	-2.8	8.13e-08	4.06e-06	DBNDD1	dysbindin (dystrobrevin binding protein 1) domain containing 1	Multiple_Complex
TC0100014202.hg.1	7.35	9.13	-3.43	8.32e-08	4.14e-06	ORC1	origin recognition complex subunit 1	Multiple_Complex
TC1600010647.hg.1	8.83	9.84	-2.02	8.47e-08	4.19e-06	ACD	adrenocortical dysplasia homolog (mouse)	Multiple_Complex
TC1600010475.hg.1	12.87	13.95	-2.11	9e-08	4.44e-06	CFAP20	cilia and flagella associated protein 20	Multiple_Complex
TC0800008266.hg.1	13.71	12.55	2.22	9.04e-08	4.45e-06	DPY19L4	dpy-19-like 4 (C. elegans)	Multiple_Complex
TC0300009258.hg.1	7.37	4.65	6.58	9.09e-08	4.46e-06	MME	membrane metallo-endopeptidase	Multiple_Complex
TC0800011171.hg.1	13.7	12.55	2.23	9.19e-08	4.5e-06	UQCRB	ubiquinol-cytochrome c reductase binding protein	Multiple_Complex
TC1900010209.hg.1	9.27	10.55	-2.42	9.22e-08	4.5e-06	ZNF724P	zinc finger protein 724, pseudogene	Multiple_Complex
TC0300011485.hg.1	10.54	8.98	2.95	9.3e-08	4.51e-06	FOXP1	forkhead box P1	Multiple_Complex
TC1400007500.hg.1	6.01	7.69	-3.21	9.38e-08	4.54e-06	ARG2	arginase 2	Multiple_Complex
TC0500009097.hg.1	11.86	10.43	2.69	9.51e-08	4.59e-06	SYNPO	synaptopodin	Multiple_Complex
TC1300009088.hg.1	8.88	10.61	-3.31	9.61e-08	4.63e-06	DIAPH3	diaphanous-related formin 3	Multiple_Complex
TC0800011881.hg.1	11.54	10.05	2.82	9.99e-08	4.8e-06	NDRG1	N-myc downstream regulated 1	Multiple_Complex
TC0200010911.hg.1	10.06	8.54	2.88	1.01e-07	4.85e-06	KCNE4	potassium channel, voltage gated subfamily E regulatory beta subunit 4	Multiple_Complex
TC0500012160.hg.1	6.76	4.53	4.7	1.03e-07	4.92e-06	NME5	NME/NM23 family member 5	Multiple_Complex
TC0600013602.hg.1	8.75	10.14	-2.63	1.05e-07	4.99e-06	FBXO5	F-box protein 5	Multiple_Complex
TC1600011406.hg.1	7.17	8.28	-2.16	1.07e-07	5.1e-06	CKLF-CMTM1	CKLF-CMTM1 readthrough	Coding
TC0300006791.hg.1	12.49	11.14	2.56	1.1e-07	5.22e-06	KAT2B	K(lysine) acetyltransferase 2B	Multiple_Complex
TC1500010463.hg.1	10.99	12.5	-2.84	1.11e-07	5.24e-06	PRC1	protein regulator of cytokinesis 1	Multiple_Complex
TC0200011171.hg.1	13.22	14.34	-2.16	1.13e-07	5.28e-06	SH3BP4	SH3-domain binding protein 4	Multiple_Complex
TC0200014792.hg.1	9.39	7.79	3.05	1.13e-07	5.31e-06	COBLL1	cordon-bleu WH2 repeat protein like 1	Multiple_Complex
TC0100018482.hg.1	12.19	13.28	-2.13	1.16e-07	5.41e-06	HIST2H2AA4; HIST2H2AA3	histone cluster 2, H2aa4; histone cluster 2, H2aa3	Coding						HIST2H2AA3
TC1800006675.hg.1	10.92	9.66	2.39	1.17e-07	5.44e-06	APCDD1	adenomatosis polyposis coli down-regulated 1	Multiple_Complex
TC0200014764.hg.1	8.88	6.72	4.47	1.2e-07	5.55e-06	DPP4	dipeptidyl-peptidase 4	Multiple_Complex
TC0800011021.hg.1	11.62	10.45	2.25	1.2e-07	5.55e-06	RMDN1	regulator of microtubule dynamics 1	Multiple_Complex
TC1200011657.hg.1	7.77	9.02	-2.37	1.2e-07	5.56e-06	ANKS1B	ankyrin repeat and sterile alpha motif domain containing 1B	Multiple_Complex
TC1000010497.hg.1	11.12	10.08	2.05	1.21e-07	5.58e-06	2019-03-08	membrane associated ring finger 8	Multiple_Complex
TC1200010182.hg.1	13.63	12.45	2.27	1.21e-07	5.58e-06	BHLHE41	basic helix-loop-helix family, member e41	Multiple_Complex
TC0400012620.hg.1	9.09	10.62	-2.89	1.23e-07	5.66e-06	CENPU	centromere protein U	Multiple_Complex
TC0600011124.hg.1	7.1	8.75	-3.15	1.27e-07	5.83e-06	HIST1H3B	histone cluster 1, H3b	Coding
TC0400007580.hg.1	9.79	10.94	-2.21	1.29e-07	5.89e-06	CEP135	centrosomal protein 135kDa	Multiple_Complex
TC0800007801.hg.1	9.62	10.7	-2.11	1.31e-07	5.99e-06	NKAIN3	Na+/K+ transporting ATPase interacting 3	Multiple_Complex
TC1400009697.hg.1	12.39	11.09	2.47	1.36e-07	6.18e-06	NPC2; MIR4709	Niemann-Pick disease, type C2; microRNA 4709	Multiple_Complex						MIR4709
TC0800007552.hg.1	10.88	11.91	-2.04	1.4e-07	6.32e-06	MCM4	minichromosome maintenance complex component 4	Multiple_Complex
TC0700011865.hg.1	8.82	5.52	9.86	1.4e-07	6.32e-06	DLX5	distal-less homeobox 5	Multiple_Complex
TC0200014597.hg.1	12.15	10.96	2.29	1.41e-07	6.33e-06	RND3	Rho family GTPase 3	Multiple_Complex
TC0500013271.hg.1	11.46	12.79	-2.52	1.51e-07	6.77e-06	LOC728554; THOC3	THO complex 3 pseudogene; Homo sapiens THO complex 3, mRNA (cDNA clone MGC:5469 IMAGE:3451612), complete cds.; Homo sapiens THO complex 3, mRNA (cDNA clone MGC:87233 IMAGE:5262880), complete cds.; Salzman2013 ANNOTATED, INTERNAL, ncRNA, OVERLAPTX, OVEXON best transcript NR_003615; Transcript Identified by AceView, Entrez Gene ID(s) 728554	Multiple_Complex						THOC3
TC2000009550.hg.1	10.59	11.96	-2.59	1.55e-07	6.96e-06	AURKA	aurora kinase A	Multiple_Complex
TC0500013242.hg.1	7.89	5.39	5.69	1.56e-07	6.99e-06	PCDHB6	protocadherin beta 6	Coding
TC0400011477.hg.1	8.35	10.09	-3.34	1.57e-07	7.01e-06	CENPE	centromere protein E	Multiple_Complex
TC1400009108.hg.1	5.13	6.73	-3.03	1.6e-07	7.12e-06	POLE2	polymerase (DNA directed), epsilon 2, accessory subunit	Multiple_Complex
TC1000008099.hg.1	9.3	7.28	4.05	1.62e-07	7.16e-06	C10orf11	chromosome 10 open reading frame 11	Multiple_Complex
TC1900010856.hg.1	8.79	9.91	-2.18	1.63e-07	7.2e-06	PLAUR	plasminogen activator, urokinase receptor	Multiple_Complex
TC0100009870.hg.1	9.7	10.77	-2.1	1.64e-07	7.23e-06	HIST2H4B; HIST2H4A	histone cluster 2, H4b; histone cluster 2, H4a	Coding						HIST2H4A
TC2200007457.hg.1	10.32	9.15	2.24	1.64e-07	7.23e-06	EP300; MIR1281	E1A binding protein p300; microRNA 1281	Multiple_Complex						MIR1281
TC0200013912.hg.1	8.88	10.76	-3.66	1.65e-07	7.27e-06	CKAP2L	cytoskeleton associated protein 2-like	Multiple_Complex
TC0600011809.hg.1	9.83	10.96	-2.19	1.66e-07	7.28e-06	CCND3	cyclin D3	Multiple_Complex
TC1100013221.hg.1	7.88	5.5	5.18	1.68e-07	7.34e-06	CASP1	caspase 1	Multiple_Complex
TC0800008321.hg.1	12.99	11.9	2.12	1.72e-07	7.49e-06	LAPTM4B	lysosomal protein transmembrane 4 beta	Multiple_Complex
TC1600011453.hg.1	10.18	11.83	-3.14	1.73e-07	7.54e-06	TUBB3; MC1R	tubulin, beta 3 class III; melanocortin 1 receptor (alpha melanocyte stimulating hormone receptor)	Multiple_Complex						MC1R
TC0200009973.hg.1	10.03	11.25	-2.33	1.74e-07	7.55e-06	ITGA6	integrin alpha 6	Multiple_Complex
TC1100012513.hg.1	10.71	11.94	-2.36	1.8e-07	7.8e-06	H2AFX	H2A histone family, member X	Coding
TC0800012147.hg.1	13.3	12.12	2.26	1.82e-07	7.84e-06	TSTA3	tissue specific transplantation antigen P35B	Multiple_Complex
TC1000007092.hg.1	6.77	8.23	-2.75	1.86e-07	7.98e-06	MASTL	microtubule associated serine/threonine kinase-like	Multiple_Complex
TC0400006538.hg.1	9.83	11.13	-2.46	1.9e-07	8.15e-06	TACC3	transforming, acidic coiled-coil containing protein 3	Multiple_Complex
TC1500007392.hg.1	9.52	10.82	-2.46	1.91e-07	8.19e-06	CCNB2	cyclin B2	Multiple_Complex
TC1400010730.hg.1	9.09	7.02	4.21	1.92e-07	8.19e-06	EGLN3	egl-9 family hypoxia-inducible factor 3	Multiple_Complex
TC1500009353.hg.1	7.65	8.74	-2.13	1.93e-07	8.25e-06	CEP152	centrosomal protein 152kDa	Multiple_Complex
TC1100007728.hg.1	11.61	12.72	-2.16	1.97e-07	8.38e-06	FAM111A	family with sequence similarity 111, member A	Multiple_Complex
TC1000012564.hg.1	8.65	9.88	-2.35	2.05e-07	8.67e-06	DNAJC9	DnaJ (Hsp40) homolog, subfamily C, member 9	Multiple_Complex
TC0800009970.hg.1	7.98	9.9	-3.77	2.06e-07	8.73e-06	PBK	PDZ binding kinase	Multiple_Complex
TC1000012491.hg.1	9.96	11.13	-2.25	2.08e-07	8.77e-06	ENTPD7	ectonucleoside triphosphate diphosphohydrolase 7	Multiple_Complex
TC0100015017.hg.1	11.99	10.82	2.25	2.08e-07	8.77e-06	RPL7	ribosomal protein L7	Multiple_Complex
TC0100015707.hg.1	9.78	10.81	-2.04	2.09e-07	8.77e-06	HIST2H4A; HIST2H4B	histone cluster 2, H4a; histone cluster 2, H4b	Multiple_Complex						HIST2H4B
TC0500010115.hg.1	6.96	8.86	-3.75	2.14e-07	8.93e-06	CTNND2	catenin (cadherin-associated protein), delta 2	Multiple_Complex
TC0X00006581.hg.1	8.52	9.59	-2.09	2.16e-07	9.02e-06	TBL1X	transducin (beta)-like 1X-linked	Multiple_Complex
TC0700010899.hg.1	8.09	6.7	2.61	2.27e-07	9.44e-06	POLR2J4	polymerase (RNA) II (DNA directed) polypeptide J4, pseudogene	Multiple_Complex
TC1600008218.hg.1	5.16	6.75	-3.01	2.32e-07	9.6e-06	HAS3	hyaluronan synthase 3	Multiple_Complex
TC1300008400.hg.1	4.59	5.93	-2.53	2.33e-07	9.62e-06	SHISA2	shisa family member 2	Coding
TC1000008406.hg.1	9.62	11.28	-3.15	2.38e-07	9.83e-06	KIF20B	kinesin family member 20B	Multiple_Complex
TC0700012230.hg.1	13.33	12.19	2.19	2.41e-07	9.91e-06	NRCAM	neuronal cell adhesion molecule	Multiple_Complex
TC0400011620.hg.1	6.81	8.63	-3.53	2.47e-07	1.01e-05	ZGRF1	zinc finger, GRF-type containing 1	Multiple_Complex
TC0900010063.hg.1	8.39	6.77	3.08	2.47e-07	1.01e-05	CNTNAP3	contactin associated protein-like 3	Multiple_Complex
TC1900011867.hg.1	10.46	9.22	2.36	2.54e-07	1.03e-05	TMEM205	transmembrane protein 205	Multiple_Complex
TC0500011721.hg.1	16.03	14.92	2.16	2.56e-07	1.04e-05	REEP5	receptor accessory protein 5	Multiple_Complex
TC1900011004.hg.1	11.03	12.05	-2.03	2.59e-07	1.05e-05	SLC1A5	solute carrier family 1 (neutral amino acid transporter), member 5	Multiple_Complex
TC1700008539.hg.1	9.7	7.68	4.05	2.62e-07	1.06e-05	MRC2	mannose receptor, C type 2	Multiple_Complex
TC0100018443.hg.1	6.58	5.22	2.56	2.66e-07	1.07e-05	PLPP3	phospholipid phosphatase 3	Multiple_Complex
TC0700010621.hg.1	9.77	10.85	-2.12	2.68e-07	1.08e-05	FKBP14	FK506 binding protein 14	Multiple_Complex
TC0400009088.hg.1	8.55	6.9	3.12	2.68e-07	1.08e-05	GUCY1B3	guanylate cyclase 1, soluble, beta 3	Multiple_Complex
TC0900007604.hg.1	11.14	12.52	-2.61	2.69e-07	1.08e-05	OSTF1	osteoclast stimulating factor 1	Multiple_Complex
TC0600006659.hg.1	9.48	8.14	2.53	2.69e-07	1.08e-05	BPHL	biphenyl hydrolase-like (serine hydrolase)	Multiple_Complex
TC0300008654.hg.1	7.53	8.99	-2.76	2.74e-07	1.09e-05	ROPN1B	rhophilin associated tail protein 1B	Multiple_Complex
TC0800011312.hg.1	12.9	11.7	2.3	2.84e-07	1.12e-05	RRM2B	ribonucleotide reductase M2 B (TP53 inducible)	Multiple_Complex
TC0100010416.hg.1	13.77	12.59	2.26	2.84e-07	1.12e-05	PBX1	pre-B-cell leukemia homeobox 1	Multiple_Complex
TC1300009309.hg.1	7.93	9.81	-3.68	2.87e-07	1.13e-05	EDNRB	endothelin receptor type B	Multiple_Complex
TC1700011121.hg.1	14.29	13.26	2.04	2.92e-07	1.15e-05	TOB1	transducer of ERBB2, 1	Multiple_Complex
TC0100008101.hg.1	8.11	9.75	-3.11	2.97e-07	1.16e-05	KIF2C	kinesin family member 2C	Multiple_Complex
TC0500011725.hg.1	12.62	11.55	2.1	2.99e-07	1.17e-05	MCC	mutated in colorectal cancers	Multiple_Complex
TC1000007703.hg.1	12.05	10.85	2.3	3.06e-07	1.19e-05	BICC1	BicC family RNA binding protein 1	Multiple_Complex
TC0100015711.hg.1	8.55	10.15	-3.03	3.1e-07	1.2e-05	HIST2H2AB	histone cluster 2, H2ab	Coding
TC0900011217.hg.1	10.68	11.84	-2.23	3.19e-07	1.24e-05	PTBP3	polypyrimidine tract binding protein 3	Multiple_Complex
TC1700010731.hg.1	7.56	8.94	-2.6	3.22e-07	1.24e-05	PSMC3IP	PSMC3 interacting protein	Multiple_Complex
TC0100018440.hg.1	8.27	9.99	-3.3	3.29e-07	1.27e-05	STIL	SCL/TAL1 interrupting locus	Multiple_Complex
TC0500007415.hg.1	9.22	10.36	-2.21	3.4e-07	1.31e-05	GPX8	glutathione peroxidase 8 (putative)	Multiple_Complex
TC1900009807.hg.1	8.3	9.98	-3.2	3.42e-07	1.31e-05	ASF1B	anti-silencing function 1B histone chaperone	Multiple_Complex
TC0X00008073.hg.1	10.47	11.68	-2.31	3.43e-07	1.31e-05	PRPS1	phosphoribosyl pyrophosphate synthetase 1	Multiple_Complex
TC1800006882.hg.1	11.84	10.71	2.18	3.45e-07	1.31e-05	CABLES1	Cdk5 and Abl enzyme substrate 1	Multiple_Complex
TC1600010859.hg.1	8.56	9.74	-2.27	3.48e-07	1.32e-05	MLKL	mixed lineage kinase domain-like	Multiple_Complex
TC0100008807.hg.1	10.04	9.01	2.04	3.51e-07	1.33e-05	NEXN	nexilin (F actin binding protein)	Multiple_Complex
TC1800007059.hg.1	12.06	10.97	2.12	3.54e-07	1.34e-05	DTNA	dystrobrevin, alpha	Multiple_Complex
TC0500006803.hg.1	12.73	11.62	2.16	3.54e-07	1.34e-05	TRIO	trio Rho guanine nucleotide exchange factor	Multiple_Complex
TC0X00006794.hg.1	14.03	12.89	2.21	3.57e-07	1.35e-05	PRDX4	peroxiredoxin 4	Multiple_Complex
TC0200015912.hg.1	8.88	7.8	2.12	3.79e-07	1.41e-05	IRS1	insulin receptor substrate 1	Multiple_Complex
TC0200013878.hg.1	9.66	11.29	-3.1	3.81e-07	1.42e-05	BUB1	BUB1 mitotic checkpoint serine/threonine kinase	Multiple_Complex
TC1400007201.hg.1	9.97	11.33	-2.57	3.82e-07	1.42e-05	CDKN3	cyclin-dependent kinase inhibitor 3	Multiple_Complex
TC0400007933.hg.1	9.3	10.38	-2.12	3.93e-07	1.45e-05	ANXA3	annexin A3	Multiple_Complex
TC1800007316.hg.1	7	8.5	-2.83	3.99e-07	1.47e-05	SKA1	spindle and kinetochore associated complex subunit 1	Multiple_Complex
TC0100013545.hg.1	12.78	11.52	2.4	4.05e-07	1.49e-05	SDC3	syndecan 3	Multiple_Complex
TC0500012302.hg.1	10.17	8.27	3.74	4.09e-07	1.5e-05	GNPDA1	glucosamine-6-phosphate deaminase 1	Multiple_Complex
TC0100016831.hg.1	9.67	10.85	-2.27	4.13e-07	1.51e-05	ASPM	abnormal spindle microtubule assembly	Multiple_Complex
TC0600014139.hg.1	8.27	9.36	-2.12	4.14e-07	1.51e-05	PRIM2	primase, DNA, polypeptide 2 (58kDa)	Multiple_Complex
TC1000006859.hg.1	7.44	8.88	-2.71	4.19e-07	1.52e-05	SUV39H2	suppressor of variegation 3-9 homolog 2 (Drosophila)	Multiple_Complex
TC0700008265.hg.1	8.03	5.93	4.29	4.28e-07	1.55e-05	ADAM22	ADAM metallopeptidase domain 22	Multiple_Complex
TC0900007807.hg.1	10.2	8.94	2.39	4.32e-07	1.56e-05	DAPK1	death-associated protein kinase 1	Multiple_Complex
TC0800011132.hg.1	10.35	8.36	3.96	4.34e-07	1.57e-05	GEM	GTP binding protein overexpressed in skeletal muscle	Multiple_Complex
TC1300006802.hg.1	7.68	9.21	-2.89	4.4e-07	1.59e-05	BRCA2	breast cancer 2, early onset	Multiple_Complex
TC1100012474.hg.1	4.98	6.45	-2.78	4.41e-07	1.59e-05	MPZL2	myelin protein zero-like 2	Multiple_Complex
TC0500007665.hg.1	10.01	11.5	-2.81	4.42e-07	1.59e-05	CCNB1	cyclin B1	Multiple_Complex
TC0800008062.hg.1	11.38	9.88	2.83	4.51e-07	1.62e-05	ZBTB10	zinc finger and BTB domain containing 10	Coding
TC0500009320.hg.1	8.08	9.37	-2.43	4.58e-07	1.64e-05	HMMR	hyaluronan-mediated motility receptor (RHAMM)	Multiple_Complex
TC0700008626.hg.1	11.1	9.73	2.58	4.61e-07	1.64e-05	ORAI2	ORAI calcium release-activated calcium modulator 2	Multiple_Complex
TC0300007223.hg.1	6.58	8.35	-3.39	4.62e-07	1.64e-05	KIF15	kinesin family member 15	Multiple_Complex
TC0X00008747.hg.1	7.39	5.25	4.4	4.62e-07	1.64e-05	GABRQ	gamma-aminobutyric acid (GABA) A receptor, theta	Coding
TC0100008150.hg.1	7.02	8.32	-2.47	4.67e-07	1.65e-05	RAD54L	RAD54-like (S. cerevisiae)	Multiple_Complex
TC0900007115.hg.1	13.41	12.39	2.02	4.67e-07	1.65e-05	GLIPR2	GLI pathogenesis-related 2	Multiple_Complex
TC0X00007655.hg.1	12.53	11.43	2.15	4.77e-07	1.68e-05	SLC16A2	solute carrier family 16, member 2 (thyroid hormone transporter)	Multiple_Complex
TC0300011083.hg.1	7.28	8.48	-2.29	4.78e-07	1.68e-05	TRAIP	TRAF interacting protein	Multiple_Complex
TC1500006785.hg.1	10.28	11.5	-2.33	4.86e-07	1.7e-05	ARHGAP11B; ARHGAP11A	Rho GTPase activating protein 11B; Rho GTPase activating protein 11A	Multiple_Complex						ARHGAP11A
TC0900011829.hg.1	8.65	7.54	2.16	4.94e-07	1.73e-05	RALGDS	ral guanine nucleotide dissociation stimulator	Multiple_Complex
TC0100009876.hg.1	11.88	12.96	-2.11	4.95e-07	1.73e-05	HIST2H2AA3; HIST2H2AA4	histone cluster 2, H2aa3; histone cluster 2, H2aa4	Coding						HIST2H2AA4
TC0500011742.hg.1	5.58	7.15	-2.97	5.07e-07	1.76e-05	TRIM36	tripartite motif containing 36	Multiple_Complex
TC0200015476.hg.1	11.07	12.12	-2.07	5.08e-07	1.76e-05	RAPH1	Ras association (RalGDS/AF-6) and pleckstrin homology domains 1	Multiple_Complex
TC0X00010032.hg.1	5.28	7.8	-5.77	5.14e-07	1.78e-05	CITED1	Cbp/p300-interacting transactivator, with Glu/Asp rich carboxy-terminal domain, 1	Coding
TC1500007240.hg.1	12.23	13.23	-2	5.18e-07	1.79e-05	TMOD3	tropomodulin 3 (ubiquitous)	Multiple_Complex
TC1100011234.hg.1	10.34	8.42	3.8	5.22e-07	1.8e-05	LTBP3	latent transforming growth factor beta binding protein 3	Multiple_Complex
TC1200012698.hg.1	11.18	10.14	2.06	5.23e-07	1.8e-05	CHPT1	choline phosphotransferase 1	Multiple_Complex
TC0800012211.hg.1	11.5	10.05	2.74	5.27e-07	1.81e-05	CPSF1; MIR939; MIR1234; MIR6849	cleavage and polyadenylation specific factor 1; microRNA 939; microRNA 1234; microRNA 6849	Multiple_Complex						MIR939	MIR1234	MIR6849
TC0100013602.hg.1	9.16	8.07	2.13	5.49e-07	1.88e-05	TMEM234	transmembrane protein 234	Multiple_Complex
TC0600008156.hg.1	6.13	7.52	-2.61	5.51e-07	1.89e-05	ENPP4	ectonucleotide pyrophosphatase/phosphodiesterase 4 (putative)	Coding
TC0500010835.hg.1	15.14	14.03	2.15	5.67e-07	1.93e-05	PLK2	polo-like kinase 2	Multiple_Complex
TC0800008352.hg.1	13.04	11.84	2.29	5.9e-07	2.01e-05	VPS13B	vacuolar protein sorting 13 homolog B (yeast)	Multiple_Complex
TC1500006963.hg.1	5.68	7.4	-3.29	5.93e-07	2.01e-05	CASC5	cancer susceptibility candidate 5	Multiple_Complex
TC0300011009.hg.1	5.56	7.26	-3.25	6.01e-07	2.04e-05	CDC25A	cell division cycle 25A	Multiple_Complex
TC0600007847.hg.1	6.57	7.65	-2.1	6.09e-07	2.06e-05	CDKN1A	cyclin-dependent kinase inhibitor 1A (p21, Cip1)	Multiple_Complex
TC1700011892.hg.1	10.7	12.3	-3.02	6.16e-07	2.08e-05	TK1	thymidine kinase 1, soluble	Multiple_Complex
TC1100013075.hg.1	6.44	8	-2.95	6.17e-07	2.08e-05	DDIAS	DNA damage-induced apoptosis suppressor	Multiple_Complex
TC0400012251.hg.1	8.25	9.46	-2.32	6.69e-07	2.24e-05	C4orf46	chromosome 4 open reading frame 46	Multiple_Complex
TC0100007739.hg.1	7.89	6.56	2.5	6.7e-07	2.24e-05	C1orf94	chromosome 1 open reading frame 94	Multiple_Complex
TC0800011445.hg.1	5.93	4.04	3.71	6.72e-07	2.25e-05	ANGPT1	angiopoietin 1	Multiple_Complex
TC0300010476.hg.1	8.45	9.55	-2.16	6.8e-07	2.27e-05	SGOL1	shugoshin-like 1 (S. pombe)	Multiple_Complex
TC1300008702.hg.1	11.11	12.25	-2.2	7.04e-07	2.33e-05	ELF1	E74-like factor 1 (ets domain transcription factor)	Multiple_Complex
TC1100010992.hg.1	8.69	7.39	2.45	7.04e-07	2.33e-05	TCN1	transcobalamin I (vitamin B12 binding protein, R binder family)	Multiple_Complex
TC0400009765.hg.1	11.07	9.97	2.14	7.06e-07	2.34e-05	MXD4; MIR4800	MAX dimerization protein 4; microRNA 4800	Multiple_Complex						MIR4800
TC0100011466.hg.1	11.39	9.67	3.29	7.33e-07	2.41e-05	SERTAD4	SERTA domain containing 4	Multiple_Complex
TC0600008670.hg.1	11.46	9.92	2.91	7.43e-07	2.44e-05	PRSS35	protease, serine 35	Coding
TC0100008450.hg.1	8.45	6.95	2.84	7.44e-07	2.44e-05	PRKAA2	protein kinase, AMP-activated, alpha 2 catalytic subunit	Multiple_Complex
TC0500006613.hg.1	7.83	9.24	-2.64	7.57e-07	2.47e-05	ADAMTS16	ADAM metallopeptidase with thrombospondin type 1 motif 16	Multiple_Complex
TC1300009765.hg.1	9.9	8.82	2.11	7.7e-07	2.51e-05	IRS2	insulin receptor substrate 2	Multiple_Complex
TC0100017167.hg.1	7.94	6.7	2.37	7.77e-07	2.52e-05	LAMB3; MIR4260	laminin, beta 3; microRNA 4260	Multiple_Complex						MIR4260
TC2000007089.hg.1	9.82	11.16	-2.53	7.8e-07	2.53e-05	TPX2	TPX2, microtubule-associated	Multiple_Complex
TC1000008482.hg.1	8.84	10.13	-2.44	8.06e-07	2.6e-05	CEP55	centrosomal protein 55kDa	Multiple_Complex
TC1400010772.hg.1	6.73	7.97	-2.36	8.1e-07	2.61e-05	DIO2	deiodinase, iodothyronine, type II	Coding
TC0800010944.hg.1	11.28	10.21	2.1	8.45e-07	2.71e-05	IMPA1	inositol(myo)-1(or 4)-monophosphatase 1	Multiple_Complex
TC1500010880.hg.1	7.88	8.98	-2.13	8.6e-07	2.75e-05	TIPIN	TIMELESS interacting protein	Multiple_Complex
TC0600014371.hg.1	11.56	10.24	2.5	8.69e-07	2.77e-05	RNASET2	ribonuclease T2	Multiple_Complex
TC0800010825.hg.1	7.37	6.05	2.49	8.73e-07	2.78e-05	JPH1	junctophilin 1	Multiple_Complex
TC0600007293.hg.1	7.2	9.19	-3.97	8.77e-07	2.79e-05	HIST1H2BI	histone cluster 1, H2bi	Coding
TC1600011358.hg.1	7.29	5.94	2.55	8.79e-07	2.79e-05	C16orf45	chromosome 16 open reading frame 45	Multiple_Complex
TC1600008021.hg.1	7	8.28	-2.41	8.79e-07	2.79e-05	MMP15	matrix metallopeptidase 15 (membrane-inserted)	Multiple_Complex
TC1200012835.hg.1	13.36	12.34	2.02	8.89e-07	2.81e-05	NT5DC3	5-nucleotidase domain containing 3	Multiple_Complex
TC1900011399.hg.1	12.71	11.43	2.43	8.95e-07	2.82e-05	MBOAT7	membrane bound O-acyltransferase domain containing 7	Multiple_Complex
TC0200011219.hg.1	7.15	5.36	3.45	8.99e-07	2.83e-05	ACKR3	atypical chemokine receptor 3	Multiple_Complex
TC1100013071.hg.1	8.88	10.11	-2.35	9.08e-07	2.85e-05	POLD3	polymerase (DNA-directed), delta 3, accessory subunit	Multiple_Complex
TC0X00010557.hg.1	13.19	11.67	2.87	9.1e-07	2.86e-05	IL13RA2	interleukin 13 receptor, alpha 2	Multiple_Complex
TC1300009766.hg.1	7.29	5.95	2.53	9.39e-07	2.95e-05	IRS2	Transcript Identified by AceView, Entrez Gene ID(s) 8660	Unassigned
TC0100016664.hg.1	9.33	10.37	-2.06	9.71e-07	3.03e-05	COLGALT2	collagen beta(1-O)galactosyltransferase 2	Multiple_Complex
TC0800007119.hg.1	6.53	8.89	-5.12	9.73e-07	3.03e-05	ESCO2	establishment of sister chromatid cohesion N-acetyltransferase 2	Multiple_Complex
TC0600007565.hg.1	8.1	9.58	-2.79	9.78e-07	3.04e-05	TCF19	transcription factor 19	Multiple_Complex
TC1100012155.hg.1	11.15	10.05	2.13	9.84e-07	3.05e-05	PDGFD	platelet derived growth factor D	Coding
TC2200007196.hg.1	11.23	10.23	2.01	1e-06	3.11e-05	TOM1	target of myb1 membrane trafficking protein	Multiple_Complex
TC0X00010559.hg.1	8.53	7.49	2.07	1.03e-06	3.18e-05	LRCH2	leucine-rich repeats and calponin homology (CH) domain containing 2	Multiple_Complex
TC1100012583.hg.1	9.98	8.72	2.39	1.03e-06	3.19e-05	BLID; MIR100HG	BH3-like motif containing, cell death inducer; mir-100-let-7a-2 cluster host gene	Multiple_Complex						MIR100HG
TC0400012874.hg.1	10.61	8.99	3.08	1.05e-06	3.23e-05	CYP4V2	cytochrome P450, family 4, subfamily V, polypeptide 2	Multiple_Complex
TC2000008894.hg.1	6.15	7.91	-3.41	1.05e-06	3.24e-05	E2F1	E2F transcription factor 1	Multiple_Complex
TC1700011808.hg.1	11.12	9.75	2.57	1.06e-06	3.25e-05	ST6GALNAC2	ST6 (alpha-N-acetyl-neuraminyl-2,3-beta-galactosyl-1,3)-N-acetylgalactosaminide alpha-2,6-sialyltransferase 2	Multiple_Complex
TC0400010770.hg.1	12.7	13.74	-2.06	1.1e-06	3.34e-05	PPAT	phosphoribosyl pyrophosphate amidotransferase	Multiple_Complex
TC0400007280.hg.1	10.76	9.7	2.08	1.1e-06	3.34e-05	WDR19	WD repeat domain 19	Multiple_Complex
TC0300013864.hg.1	10.54	9.27	2.41	1.12e-06	3.39e-05	PDIA5; MIR7110	protein disulfide isomerase family A, member 5; microRNA 7110	Multiple_Complex						MIR7110
TC0600008109.hg.1	11.73	12.75	-2.03	1.13e-06	3.41e-05	VEGFA	vascular endothelial growth factor A	Multiple_Complex
TC0600014249.hg.1	5.41	6.52	-2.17	1.13e-06	3.41e-05	HIST1H2BC	histone cluster 1, H2bc	Coding
TC0300010123.hg.1	11.42	10.34	2.11	1.14e-06	3.45e-05	CRBN	cereblon	Multiple_Complex
TC0900009127.hg.1	8.32	9.36	-2.05	1.19e-06	3.58e-05	COL5A1	collagen, type V, alpha 1	Multiple_Complex
TC0700010247.hg.1	8.37	9.58	-2.3	1.21e-06	3.63e-05	RPA3	replication protein A3	Multiple_Complex
TC0800011314.hg.1	10.76	9.33	2.7	1.22e-06	3.65e-05	UBR5	ubiquitin protein ligase E3 component n-recognin 5	Multiple_Complex
TC1100011539.hg.1	12.37	11.32	2.07	1.24e-06	3.69e-05	NUMA1	nuclear mitotic apparatus protein 1	Multiple_Complex
TC0900006655.hg.1	9.89	8.61	2.43	1.28e-06	3.79e-05	LURAP1L	leucine rich adaptor protein 1-like	Multiple_Complex
TC0X00010849.hg.1	10.36	11.49	-2.19	1.29e-06	3.82e-05	GPC4	glypican 4	Multiple_Complex
TC0100013659.hg.1	8.22	5.91	4.97	1.31e-06	3.86e-05	CSMD2	CUB and Sushi multiple domains 2	Multiple_Complex
TC0100010553.hg.1	7.2	8.53	-2.51	1.32e-06	3.89e-05	C1orf112	chromosome 1 open reading frame 112	Multiple_Complex
TC0400009953.hg.1	10.57	8.96	3.06	1.38e-06	4.04e-05	AFAP1	actin filament associated protein 1	Multiple_Complex
TC1700008635.hg.1	6.05	4.38	3.18	1.41e-06	4.11e-05	RGS9	regulator of G-protein signaling 9	Multiple_Complex
TC1900006691.hg.1	8.68	10.27	-3.01	1.51e-06	4.38e-05	CHAF1A	chromatin assembly factor 1, subunit A (p150)	Multiple_Complex
TC1400008940.hg.1	10.71	9.62	2.13	1.52e-06	4.39e-05	NFKBIA	nuclear factor of kappa light polypeptide gene enhancer in B-cells inhibitor, alpha	Multiple_Complex
TC0100013455.hg.1	7.86	8.89	-2.04	1.56e-06	4.48e-05	RPA2	replication protein A2	Multiple_Complex
TC0300013264.hg.1	10.66	11.71	-2.06	1.65e-06	4.7e-05	GNB4	guanine nucleotide binding protein (G protein), beta polypeptide 4	Multiple_Complex
TC2000006627.hg.1	8.69	7.22	2.77	1.65e-06	4.7e-05	CHGB	chromogranin B	Multiple_Complex
TC0600012885.hg.1	12.15	10.91	2.35	1.66e-06	4.72e-05	LAMA4	laminin, alpha 4	Multiple_Complex
TC0200007399.hg.1	8.65	9.93	-2.41	1.66e-06	4.72e-05	PLEKHH2	pleckstrin homology domain containing, family H (with MyTH4 domain) member 2	Multiple_Complex
TC0100010921.hg.1	7.1	5.25	3.59	1.66e-06	4.72e-05	HMCN1	hemicentin 1	Multiple_Complex
TC1700007189.hg.1	13.26	12.08	2.26	1.66e-06	4.72e-05	ALDH3A2	aldehyde dehydrogenase 3 family, member A2	Multiple_Complex
TSUnmapped00000211.hg.1	10.26	8.82	2.7	1.75e-06	4.94e-05	SERTAD4	SERTA domain containing 4	NonCoding
TC1400007899.hg.1	7.26	6.26	2.01	1.77e-06	4.97e-05	SPATA7	spermatogenesis associated 7	Multiple_Complex
TC1700007982.hg.1	6.78	8.34	-2.94	1.77e-06	4.97e-05	C17orf53	chromosome 17 open reading frame 53	Multiple_Complex
TC1100013206.hg.1	9.31	8.01	2.47	1.77e-06	4.97e-05	STARD10	StAR-related lipid transfer domain containing 10	Multiple_Complex
TC1700010015.hg.1	9.07	7.39	3.21	1.81e-06	5.08e-05	B9D1	B9 protein domain 1	Multiple_Complex
TC1800007298.hg.1	7.74	8.82	-2.11	1.83e-06	5.13e-05	LIPG	lipase, endothelial	Multiple_Complex
TC0600014236.hg.1	12.74	11.61	2.19	1.83e-06	5.13e-05	TXNDC5	thioredoxin domain containing 5 (endoplasmic reticulum)	Multiple_Complex
TC1100008900.hg.1	9.74	8.43	2.49	1.84e-06	5.14e-05	C11orf70	chromosome 11 open reading frame 70	Multiple_Complex
TC1200011140.hg.1	7.13	4.8	5.03	1.86e-06	5.19e-05	GRIP1	glutamate receptor interacting protein 1	Multiple_Complex
TC0200009687.hg.1	9.79	10.89	-2.14	1.95e-06	5.38e-05	ARL6IP6	ADP-ribosylation factor like GTPase 6 interacting protein 6	Multiple_Complex
TC0200015431.hg.1	8.07	9.19	-2.16	1.97e-06	5.42e-05	TMEM237	transmembrane protein 237	Multiple_Complex
TC0600007380.hg.1	7.73	9.12	-2.62	1.99e-06	5.48e-05	HIST1H2AL; HIST1H2BN	histone cluster 1, H2al; histone cluster 1, H2bn	Multiple_Complex						HIST1H2BN
TC0800008235.hg.1	12.29	11.24	2.07	2.02e-06	5.53e-05	FAM92A1	family with sequence similarity 92, member A1	Multiple_Complex
TC1200009209.hg.1	7.49	8.89	-2.64	2.05e-06	5.6e-05	KNTC1	kinetochore associated 1	Multiple_Complex
TC0800010880.hg.1	6.79	4.77	4.05	2.06e-06	5.62e-05	IL7	interleukin 7	Multiple_Complex
TC0200007746.hg.1	8.86	9.88	-2.03	2.12e-06	5.78e-05	B3GNT2	UDP-GlcNAc:betaGal beta-1,3-N-acetylglucosaminyltransferase 2	Coding
TC1600008122.hg.1	8.55	7.48	2.11	2.14e-06	5.83e-05	BEAN1	brain expressed, associated with NEDD4, 1	Multiple_Complex
TC2200007398.hg.1	8.96	7.41	2.93	2.21e-06	5.99e-05	SYNGR1	synaptogyrin 1	Multiple_Complex
TC0100006771.hg.1	9.65	8.5	2.23	2.22e-06	6.02e-05	H6PD	hexose-6-phosphate dehydrogenase (glucose 1-dehydrogenase)	Multiple_Complex
TC2100007663.hg.1	8.74	9.75	-2.02	2.23e-06	6.05e-05	BTG3	BTG family, member 3	Multiple_Complex
TC0500010453.hg.1	8.4	9.74	-2.54	2.25e-06	6.08e-05	ADAMTS12	ADAM metallopeptidase with thrombospondin type 1 motif 12	Multiple_Complex
TC0100017094.hg.1	9.71	11	-2.45	2.34e-06	6.29e-05	FAM72A	family with sequence similarity 72, member A	Multiple_Complex
TC0600006940.hg.1	8.44	9.68	-2.36	2.35e-06	6.31e-05	SMIM13	small integral membrane protein 13	Multiple_Complex
TC1000012011.hg.1	10.75	9.71	2.06	2.37e-06	6.34e-05	RGS10	regulator of G-protein signaling 10	Multiple_Complex
TC1900010673.hg.1	8.69	6.84	3.62	2.41e-06	6.41e-05	DYRK1B	dual specificity tyrosine-(Y)-phosphorylation regulated kinase 1B	Multiple_Complex
TC0300012164.hg.1	5.96	7.72	-3.38	2.41e-06	6.42e-05	POLQ	polymerase (DNA directed), theta	Multiple_Complex
TC1000011081.hg.1	11.89	10.72	2.26	2.5e-06	6.61e-05	ZNF503	zinc finger protein 503	Multiple_Complex
TC0800008197.hg.1	10.04	8.46	2.97	2.5e-06	6.61e-05	OTUD6B	OTU domain containing 6B	Multiple_Complex
TC1700006611.hg.1	9.71	8.62	2.12	2.56e-06	6.74e-05	CYB5D2	cytochrome b5 domain containing 2	Multiple_Complex
TC0800011158.hg.1	7.26	5.95	2.48	2.57e-06	6.77e-05	C8orf37	chromosome 8 open reading frame 37	Coding
TC0100018565.hg.1	7.37	5.54	3.55	2.6e-06	6.83e-05	AGT	angiotensinogen (serpin peptidase inhibitor, clade A, member 8)	Multiple_Complex
TC0100014502.hg.1	7.16	4.68	5.58	2.62e-06	6.87e-05	WDR78	WD repeat domain 78	Multiple_Complex
TC1200008642.hg.1	7.78	8.93	-2.22	2.73e-06	7.14e-05	PARPBP	PARP1 binding protein	Multiple_Complex
TC1500008003.hg.1	11.8	10.55	2.39	2.76e-06	7.21e-05	TMED3	transmembrane p24 trafficking protein 3	Multiple_Complex
TC0700008743.hg.1	5.74	6.92	-2.27	2.79e-06	7.28e-05	PIK3CG	phosphatidylinositol-4,5-bisphosphate 3-kinase, catalytic subunit gamma	Multiple_Complex
TC1100009533.hg.1	7.12	8.28	-2.23	2.8e-06	7.29e-05	ADAMTS15	ADAM metallopeptidase with thrombospondin type 1 motif 15	Multiple_Complex
TC0600011185.hg.1	13.66	14.95	-2.45	2.89e-06	7.49e-05	HIST1H2BK	histone cluster 1, H2bk	Multiple_Complex
TC0900008286.hg.1	7.96	9.12	-2.23	3.1e-06	7.98e-05	SMC2	structural maintenance of chromosomes 2	Multiple_Complex
TC1300009165.hg.1	5.92	4.42	2.82	3.15e-06	8.11e-05	PCDH9	protocadherin 9	Multiple_Complex
TSUnmapped00000639.hg.1	10.81	9.5	2.48	3.19e-06	8.18e-05	SERTAD4	SERTA domain containing 4	Coding
TC1400006791.hg.1	12.74	11.66	2.11	3.3e-06	8.44e-05	FOXG1	forkhead box G1	Coding
TC1700007498.hg.1	11.95	12.96	-2.01	3.31e-06	8.45e-05	SUZ12	SUZ12 polycomb repressive complex 2 subunit	Multiple_Complex
TC0X00010130.hg.1	13.16	14.19	-2.05	3.45e-06	8.76e-05	MAGT1	magnesium transporter 1	Multiple_Complex
TC0600014111.hg.1	10.25	9.25	2.01	3.55e-06	8.97e-05	SYNGAP1; MIR5004	synaptic Ras GTPase activating protein 1; microRNA 5004	Multiple_Complex						MIR5004
TC0400012213.hg.1	9.26	8.17	2.13	3.61e-06	9.09e-05	CTSO	cathepsin O	Coding
TC1100012002.hg.1	9.18	10.42	-2.37	3.65e-06	9.16e-05	MRE11A	MRE11 homolog A, double strand break repair nuclease	Multiple_Complex
TC0300011943.hg.1	8.61	9.76	-2.22	3.65e-06	9.16e-05	KIAA1524	KIAA1524	Multiple_Complex
TC0200011251.hg.1	8.67	7.48	2.28	3.67e-06	9.19e-05	MLPH	melanophilin	Multiple_Complex
TC0100008797.hg.1	7.92	6.71	2.31	3.71e-06	9.28e-05	AK5	adenylate kinase 5	Multiple_Complex
TC0100007295.hg.1	12.27	11.18	2.13	3.72e-06	9.3e-05	EPHB2	EPH receptor B2	Multiple_Complex
TC1000010847.hg.1	7.38	8.76	-2.6	4.15e-06	0.0001	DNA2	DNA replication helicase/nuclease 2	Multiple_Complex
TC0300012482.hg.1	9.57	8.18	2.62	4.15e-06	0.0001	RAB6B	RAB6B, member RAS oncogene family	Multiple_Complex
TC1700009650.hg.1	9.91	8.55	2.58	4.22e-06	0.0001	SAT2	spermidine/spermine N1-acetyltransferase family member 2	Multiple_Complex
TC1900007061.hg.1	8.9	7.86	2.04	4.23e-06	0.0001	ZNF844	zinc finger protein 844	Coding
TC0600012529.hg.1	10.19	11.29	-2.15	4.26e-06	0.0001	RNGTT	RNA guanylyltransferase and 5-phosphatase	Multiple_Complex
TC0100012247.hg.1	8.21	9.23	-2.02	4.3e-06	0.0001	KIF26B	kinesin family member 26B	Multiple_Complex
TC1000012580.hg.1	7.63	9	-2.6	4.63e-06	0.0001	ARHGAP19	Rho GTPase activating protein 19	Multiple_Complex
TC0500013384.hg.1	13.08	11.72	2.56	4.66e-06	0.0001	PPP2R2B	protein phosphatase 2, regulatory subunit B, beta	Multiple_Complex
TC0X00007200.hg.1	9.88	10.93	-2.07	4.7e-06	0.0001	SUV39H1	suppressor of variegation 3-9 homolog 1 (Drosophila)	Multiple_Complex
TC1200007146.hg.1	8.35	9.44	-2.12	4.78e-06	0.0001	STK38L	serine/threonine kinase 38 like	Multiple_Complex
TC0800012331.hg.1	10.73	9.6	2.19	5.1e-06	0.0001	NDUFAF6	NADH dehydrogenase (ubiquinone) complex I, assembly factor 6	Multiple_Complex
TC1200006787.hg.1	12.36	11.28	2.12	5.16e-06	0.0001	GABARAPL1	GABA(A) receptor-associated protein like 1	Multiple_Complex
TC1400010045.hg.1	7.34	5.79	2.91	5.24e-06	0.0001	SERPINA1	serpin peptidase inhibitor, clade A (alpha-1 antiproteinase, antitrypsin), member 1	Multiple_Complex
TC1000007081.hg.1	7.14	8.17	-2.04	5.37e-06	0.0001	PDSS1	prenyl (decaprenyl) diphosphate synthase, subunit 1	Multiple_Complex
TC0900007457.hg.1	9.87	8.78	2.14	5.54e-06	0.0001	CNTNAP3P2; CNTNAP3	contactin associated protein-like 3 pseudogene 2; contactin associated protein-like 3	Multiple_Complex						CNTNAP3
TC0600007268.hg.1	12.24	13.44	-2.29	5.63e-06	0.0001	HIST1H4C	histone cluster 1, H4c	Coding
TC1000010722.hg.1	9.09	8	2.13	5.63e-06	0.0001	SLC16A9	solute carrier family 16, member 9	Multiple_Complex
TC1600007967.hg.1	7.34	6.23	2.15	5.75e-06	0.0001	MT1IP	metallothionein 1I, pseudogene	Multiple_Complex
TC0200009902.hg.1	3.89	5.24	-2.54	5.95e-06	0.0001	NOSTRIN	nitric oxide synthase trafficking	Multiple_Complex
TC2200007876.hg.1	6.41	4.61	3.48	5.99e-06	0.0001	XKR3	X-linked Kx blood group related 3	Multiple_Complex
TC1800008234.hg.1	6.5	7.88	-2.6	6.18e-06	0.0001	ABHD3	abhydrolase domain containing 3	Multiple_Complex
TC0900006748.hg.1	8.8	9.83	-2.04	6.24e-06	0.0001	ADAMTSL1	ADAMTS like 1	Multiple_Complex
TC2000009180.hg.1	9.79	8.68	2.16	6.44e-06	0.0001	OSER1	oxidative stress responsive serine-rich 1	Coding
TC0100006550.hg.1	7.52	6.33	2.28	6.47e-06	0.0001	PRKCZ	protein kinase C, zeta	Multiple_Complex
TC1200010806.hg.1	9.85	8.43	2.66	6.52e-06	0.0001	MAP3K12	mitogen-activated protein kinase kinase kinase 12	Multiple_Complex
TC0400009376.hg.1	7.32	5.8	2.88	6.55e-06	0.0002	WDR17	WD repeat domain 17	Multiple_Complex
TC0100008602.hg.1	6.79	5.39	2.63	6.71e-06	0.0002	CACHD1	cache domain containing 1	Multiple_Complex
TC1300006594.hg.1	7.04	8.31	-2.41	6.89e-06	0.0002	TNFRSF19	tumor necrosis factor receptor superfamily, member 19	Multiple_Complex
TC0600008757.hg.1	13.18	11.73	2.74	6.9e-06	0.0002	PNRC1	proline-rich nuclear receptor coactivator 1	Multiple_Complex
TC1700012315.hg.1	7.79	8.98	-2.29	6.92e-06	0.0002	SLC25A10	solute carrier family 25 (mitochondrial carrier; dicarboxylate transporter), member 10	Multiple_Complex
TC2200009257.hg.1	9.2	7.62	2.99	6.98e-06	0.0002	TCN2	transcobalamin II	Multiple_Complex
TC2000006674.hg.1	6.27	4.47	3.48	7.28e-06	0.0002	PLCB4	phospholipase C, beta 4	Multiple_Complex
TC0800009764.hg.1	13.04	12.03	2.01	7.31e-06	0.0002	PSD3	pleckstrin and Sec7 domain containing 3	Multiple_Complex
TC0600013271.hg.1	5.97	7.22	-2.39	7.39e-06	0.0002	MTFR2	mitochondrial fission regulator 2	Multiple_Complex
TC0100016163.hg.1	6.26	7.45	-2.29	7.45e-06	0.0002	ADAMTS4	ADAM metallopeptidase with thrombospondin type 1 motif 4	Multiple_Complex
TC1700006839.hg.1	7.34	8.49	-2.22	7.53e-06	0.0002	NTN1	netrin 1	Multiple_Complex
TC1700012380.hg.1	6.39	7.79	-2.64	7.92e-06	0.0002	SPAG5	sperm associated antigen 5	Multiple_Complex
TC1200008942.hg.1	11.43	10.38	2.08	7.94e-06	0.0002	PLBD2	phospholipase B domain containing 2	Multiple_Complex
TC0800009266.hg.1	8.2	7.03	2.25	7.99e-06	0.0002	MFSD3	major facilitator superfamily domain containing 3	Multiple_Complex
TC0300009353.hg.1	6.07	4.74	2.51	8.06e-06	0.0002	PPM1L	protein phosphatase, Mg2+/Mn2+ dependent, 1L	Multiple_Complex
TC0300006827.hg.1	9.67	8.66	2.02	8.08e-06	0.0002	UBE2E2	ubiquitin conjugating enzyme E2E 2	Multiple_Complex
TC1600007944.hg.1	11.48	10.23	2.37	8.36e-06	0.0002	GNAO1	guanine nucleotide binding protein (G protein), alpha activating activity polypeptide O	Multiple_Complex
TC0700013603.hg.1	8.18	6.84	2.52	8.53e-06	0.0002	RASA4	RAS p21 protein activator 4	Multiple_Complex
TC1200008544.hg.1	9.09	10.14	-2.08	8.56e-06	0.0002	NEDD1	neural precursor cell expressed, developmentally down-regulated 1	Multiple_Complex
TC1100011833.hg.1	9.25	10.61	-2.58	8.63e-06	0.0002	SYTL2	synaptotagmin-like 2	Multiple_Complex
TC0500008589.hg.1	5.92	4.39	2.87	8.65e-06	0.0002	CHSY3	chondroitin sulfate synthase 3	Multiple_Complex
TC1800008349.hg.1	6.51	5.04	2.78	8.7e-06	0.0002	CHST9	carbohydrate (N-acetylgalactosamine 4-0) sulfotransferase 9	Multiple_Complex
TC0600014318.hg.1	10.08	8.63	2.72	8.74e-06	0.0002	FAM46A	family with sequence similarity 46, member A	Coding
TC0200014785.hg.1	11.11	10.08	2.04	8.81e-06	0.0002	FIGN	fidgetin	Multiple_Complex
TC0600007585.hg.1	7.37	8.4	-2.03	8.82e-06	0.0002	MICB	MHC class I polypeptide-related sequence B	Multiple_Complex
TC0600008212.hg.1	8.99	7.79	2.29	9.02e-06	0.0002	C6orf141	chromosome 6 open reading frame 141	Multiple_Complex
TC0300013793.hg.1	12.35	11.25	2.14	9.09e-06	0.0002	TMEM43	transmembrane protein 43	Multiple_Complex
TC0600014287.hg.1	7.5	5.82	3.19	9.12e-06	0.0002	MOCS1	molybdenum cofactor synthesis 1	Multiple_Complex
TC0300007237.hg.1	9.37	10.39	-2.03	9.26e-06	0.0002	LIMD1	LIM domains containing 1	Multiple_Complex
TC1200006561.hg.1	6.57	7.93	-2.58	9.36e-06	0.0002	RAD51AP1	RAD51 associated protein 1	Multiple_Complex
TC0100009054.hg.1	8.91	9.92	-2.01	9.76e-06	0.0002	MTF2	metal response element binding transcription factor 2	Multiple_Complex
TC0600006808.hg.1	8.02	6.86	2.23	9.77e-06	0.0002	FARS2	phenylalanyl-tRNA synthetase 2, mitochondrial	Multiple_Complex
TC1500007616.hg.1	6.68	8.25	-2.97	9.9e-06	0.0002	ZWILCH	zwilch kinetochore protein	Multiple_Complex
TC0600011197.hg.1	8.95	10.06	-2.16	9.96e-06	0.0002	ZNF184	zinc finger protein 184	Multiple_Complex
TC0100008057.hg.1	9.37	10.95	-3	9.98e-06	0.0002	CDC20	cell division cycle 20	Multiple_Complex
TC0500009055.hg.1	10.15	11.18	-2.04	1.02e-05	0.0002	ABLIM3	actin binding LIM protein family, member 3	Multiple_Complex
TC0100016983.hg.1	6.44	5	2.71	1.02e-05	0.0002	CHI3L1	chitinase 3-like 1 (cartilage glycoprotein-39)	Multiple_Complex
TC1700007170.hg.1	11.08	10.02	2.09	1.04e-05	0.0002	MAPK7	mitogen-activated protein kinase 7	Multiple_Complex
TC0800008314.hg.1	15.18	14.09	2.13	1.05e-05	0.0002	MTDH	metadherin	Multiple_Complex
TC1900011029.hg.1	11.83	10.83	2.01	1.07e-05	0.0002	MEIS3	Meis homeobox 3	Multiple_Complex
TC0100017212.hg.1	7.93	6.69	2.36	1.1e-05	0.0002	SLC30A1	solute carrier family 30 (zinc transporter), member 1	Multiple_Complex
TC1100008761.hg.1	8.1	7.05	2.07	1.11e-05	0.0002	FAT3	FAT atypical cadherin 3	Multiple_Complex
TC1500007814.hg.1	7.85	6.68	2.25	1.12e-05	0.0002	NEO1	neogenin 1	Multiple_Complex
TC2000007341.hg.1	8.99	10.11	-2.17	1.14e-05	0.0002	FAM83D	family with sequence similarity 83, member D	Multiple_Complex
TC0800012245.hg.1	8.66	7.37	2.44	1.18e-05	0.0002	ZNF250	zinc finger protein 250	Multiple_Complex
TC1300009673.hg.1	8.16	9.17	-2.01	1.19e-05	0.0002	TEX30	testis expressed 30	Multiple_Complex
TC0600007290.hg.1	9.87	10.88	-2.02	1.22e-05	0.0002	HIST1H2BH	histone cluster 1, H2bh	Coding
TC1500010890.hg.1	12.93	11.81	2.16	1.25e-05	0.0003	HEXA	hexosaminidase A (alpha polypeptide)	Multiple_Complex
TC0900008865.hg.1	10.57	9.37	2.3	1.27e-05	0.0003	CERCAM	cerebral endothelial cell adhesion molecule	Multiple_Complex
TC1700012200.hg.1	8.76	7.23	2.88	1.28e-05	0.0003	CCDC144A	coiled-coil domain containing 144A	Multiple_Complex
TC0100013281.hg.1	10.15	9.06	2.13	1.28e-05	0.0003	ASAP3	ArfGAP with SH3 domain, ankyrin repeat and PH domain 3	Multiple_Complex
TC0300007454.hg.1	6.62	5.13	2.81	1.3e-05	0.0003	PARP3	poly(ADP-ribose) polymerase family member 3	Multiple_Complex
TC0800010949.hg.1	8.51	7.37	2.21	1.32e-05	0.0003	SNX16	sorting nexin 16	Multiple_Complex
TC0700008397.hg.1	5.22	3.98	2.36	1.33e-05	0.0003	DYNC1I1	dynein, cytoplasmic 1, intermediate chain 1	Multiple_Complex
TC0100008978.hg.1	9.12	10.16	-2.05	1.41e-05	0.0003	LRRC8B	leucine rich repeat containing 8 family, member B	Multiple_Complex
TC2200008847.hg.1	6.69	8.12	-2.7	1.44e-05	0.0003	CENPM	centromere protein M	Multiple_Complex
TC0600014194.hg.1	6.06	7.26	-2.31	1.44e-05	0.0003	TIAM2	T-cell lymphoma invasion and metastasis 2	Multiple_Complex
TC0500011208.hg.1	12.07	13.07	-2	1.46e-05	0.0003	WDR41	WD repeat domain 41	Multiple_Complex
TC1900009550.hg.1	6.69	5.47	2.34	1.55e-05	0.0003	ADAMTS10	ADAM metallopeptidase with thrombospondin type 1 motif 10	Multiple_Complex
TC0100018510.hg.1	10.77	9.51	2.39	1.56e-05	0.0003	GLMP	glycosylated lysosomal membrane protein	Multiple_Complex
TC1600009349.hg.1	9.35	7.52	3.57	1.56e-05	0.0003	GRIN2A	glutamate receptor, ionotropic, N-methyl D-aspartate 2A	Multiple_Complex
TC0100009479.hg.1	7.44	8.67	-2.34	1.58e-05	0.0003	DCLRE1B	DNA cross-link repair 1B	Multiple_Complex
TC0500011705.hg.1	10.61	11.79	-2.27	1.8e-05	0.0003	NREP	neuronal regeneration related protein	Multiple_Complex
TC0600013800.hg.1	7.52	6.38	2.19	1.84e-05	0.0003	PARK2	parkin RBR E3 ubiquitin protein ligase	Coding
TC1000007760.hg.1	8.07	6.66	2.66	1.9e-05	0.0004	C10orf107	chromosome 10 open reading frame 107	Coding
TC2000009898.hg.1	9.52	7.98	2.91	1.94e-05	0.0004	RP1-122P22.2; RIN2	novel transcript; Transcript Identified by AceView, Entrez Gene ID(s) 54453	NonCoding						RIN2
TC0600006611.hg.1	9.59	8.52	2.11	1.99e-05	0.0004	WRNIP1	Werner helicase interacting protein 1	Multiple_Complex
TC0300010557.hg.1	7.33	5.91	2.68	2e-05	0.0004	NEK10	NIMA-related kinase 10	Multiple_Complex
TC0300010299.hg.1	10.5	9.24	2.4	2.03e-05	0.0004	RAF1	Raf-1 proto-oncogene, serine/threonine kinase	Multiple_Complex
TC1000010070.hg.1	9.96	8.93	2.04	2.05e-05	0.0004	PRTFDC1	phosphoribosyl transferase domain containing 1	Multiple_Complex
TC0200012085.hg.1	10.52	9.2	2.49	2.14e-05	0.0004	FNDC4	fibronectin type III domain containing 4	Multiple_Complex
TC0100018483.hg.1	7.27	8.39	-2.18	2.19e-05	0.0004	HIST2H2BE	histone cluster 2, H2be	Coding
TC0100006954.hg.1	8.59	7.48	2.15	2.26e-05	0.0004	KAZN	kazrin, periplakin interacting protein	Multiple_Complex
TC0100014243.hg.1	10.03	11.03	-2.01	2.28e-05	0.0004	NDC1	NDC1 transmembrane nucleoporin	Multiple_Complex
TC1100013041.hg.1	8.1	6.91	2.29	2.28e-05	0.0004	VPS51	vacuolar protein sorting 51 homolog (S. cerevisiae)	Multiple_Complex
TC0200006627.hg.1	9.51	8.16	2.55	2.3e-05	0.0004	ID2	inhibitor of DNA binding 2, dominant negative helix-loop-helix protein	Multiple_Complex
TC0X00008017.hg.1	6.5	7.89	-2.61	2.33e-05	0.0004	PLP1	proteolipid protein 1	Multiple_Complex
TC0300006605.hg.1	10.72	9.67	2.06	2.35e-05	0.0004	ATG7	autophagy related 7	Multiple_Complex
TC1600007966.hg.1	11.59	10.52	2.11	2.41e-05	0.0004	MT1H	metallothionein 1H	Multiple_Complex
TC0600010707.hg.1	10.67	11.73	-2.07	2.44e-05	0.0004	NRN1	neuritin 1	Multiple_Complex
TC1500009522.hg.1	6.75	7.83	-2.1	2.53e-05	0.0005	MNS1	meiosis-specific nuclear structural 1	Multiple_Complex
TC1100013093.hg.1	6.73	5.56	2.26	2.55e-05	0.0005	BCO2; RPS12P21	beta-carotene oxygenase 2; ribosomal protein S12 pseudogene 21	Multiple_Complex						RPS12P21
TC0800011105.hg.1	10.11	9.04	2.09	2.61e-05	0.0005	TRIQK	triple QxxK/R motif containing	Multiple_Complex
TC0X00009107.hg.1	9.96	8.8	2.24	2.67e-05	0.0005	GEMIN8	gem nuclear organelle associated protein 8	Multiple_Complex
TC0100015698.hg.1	8.67	10.21	-2.89	2.71e-05	0.0005	HIST2H3D	histone cluster 2, H3d	Coding
TC1700006569.hg.1	7.18	5.97	2.31	2.74e-05	0.0005	RAP1GAP2	RAP1 GTPase activating protein 2	Multiple_Complex
TC0300013949.hg.1	9.75	8.74	2.02	2.83e-05	0.0005	SATB1	SATB homeobox 1	Multiple_Complex
TC0500008342.hg.1	9.9	11.04	-2.21	2.84e-05	0.0005	DCP2	decapping mRNA 2	Multiple_Complex
TC0600011224.hg.1	5.28	6.6	-2.49	2.85e-05	0.0005	HIST1H2BL	histone cluster 1, H2bl	Coding
TSUnmapped00000269.hg.1	8.77	7.68	2.13	2.87e-05	0.0005	SERTAD4	SERTA domain containing 4	NonCoding
TC1900008416.hg.1	7.14	5.25	3.69	3e-05	0.0005	INAFM1	InaF-motif containing 1	Multiple_Complex
TC0600011235.hg.1	7.92	9.08	-2.23	3.02e-05	0.0005	HIST1H2AM; HIST1H3J	histone cluster 1, H2am; histone cluster 1, H3j	Multiple_Complex						HIST1H3J
TC1700010314.hg.1	6.76	5.41	2.55	3.03e-05	0.0005	EVI2A; EVI2B	ecotropic viral integration site 2A; ecotropic viral integration site 2B	Coding						EVI2B
TC0100018220.hg.1	6.78	5.18	3.03	3.28e-05	0.0006	CCDC30	coiled-coil domain containing 30	Multiple_Complex
TC0300008561.hg.1	13.69	12.45	2.36	3.4e-05	0.0006	PARP14	poly(ADP-ribose) polymerase family member 14	Multiple_Complex
TC0400006938.hg.1	9.15	7.81	2.52	3.43e-05	0.0006	CC2D2A	coiled-coil and C2 domain containing 2A	Multiple_Complex
TC0200013616.hg.1	6.19	4.36	3.54	3.43e-05	0.0006	AFF3	AF4/FMR2 family, member 3	Multiple_Complex
TC0600014140.hg.1	5.58	6.73	-2.21	3.46e-05	0.0006	PRIM2	Salzman2013 ANNOTATED, CDS, coding, OVCODE, OVEXON, UTR3 best transcript NM_000947	NonCoding
TC0600007530.hg.1	12.58	11.42	2.23	3.46e-05	0.0006	HLA-E	major histocompatibility complex, class I, E	Multiple_Complex
TC0700008292.hg.1	6.82	5.55	2.41	3.55e-05	0.0006	STEAP1	six transmembrane epithelial antigen of the prostate 1	Multiple_Complex
TC1100010290.hg.1	8.54	9.58	-2.06	3.72e-05	0.0006	E2F8	E2F transcription factor 8	Multiple_Complex
TC0800012349.hg.1	8.32	9.59	-2.42	3.74e-05	0.0006	MTBP	MDM2 binding protein	Multiple_Complex
TC2200008734.hg.1	7.33	6.24	2.12	3.79e-05	0.0006	CBX7	chromobox homolog 7	Multiple_Complex
TC2200007318.hg.1	7.57	6.13	2.72	3.84e-05	0.0007	H1F0	H1 histone family, member 0	Multiple_Complex
TC1900008328.hg.1	7.23	6.2	2.05	3.91e-05	0.0007	PPM1N	protein phosphatase, Mg2+/Mn2+ dependent, 1N (putative)	Multiple_Complex
TC0800012168.hg.1	9.57	8.32	2.38	4.04e-05	0.0007	NRBP2; MIR6845	nuclear receptor binding protein 2; microRNA 6845	Multiple_Complex						MIR6845
TC0300008826.hg.1	7.26	5.73	2.88	4.11e-05	0.0007	NEK11	NIMA-related kinase 11	Multiple_Complex
TC0900009702.hg.1	4.19	5.23	-2.05	4.21e-05	0.0007	IFNA5	interferon, alpha 5	Coding
TC0400006491.hg.1	10.74	9.36	2.6	4.29e-05	0.0007	IDUA	iduronidase, alpha-L-	Multiple_Complex
TC0300012720.hg.1	5.52	4.35	2.24	4.53e-05	0.0008	PLSCR4	phospholipid scramblase 4	Multiple_Complex
TC0400011175.hg.1	7.74	6.56	2.27	4.56e-05	0.0008	TMEM150C	transmembrane protein 150C	Multiple_Complex
TC0700009253.hg.1	8.28	9.44	-2.24	4.59e-05	0.0008	NUP205	nucleoporin 205kDa	Multiple_Complex
TC2000006688.hg.1	6.4	5.1	2.47	4.61e-05	0.0008	SNAP25	synaptosome associated protein 25kDa	Multiple_Complex
TC0800012301.hg.1	7.47	6.2	2.42	4.67e-05	0.0008	FAM110B	family with sequence similarity 110, member B	Multiple_Complex
TC0600007789.hg.1	9.85	8.78	2.1	4.68e-05	0.0008	ZNF76	zinc finger protein 76	Multiple_Complex
TC0X00008125.hg.1	9.08	10.15	-2.1	4.7e-05	0.0008	PAK3	p21 protein (Cdc42/Rac)-activated kinase 3	Multiple_Complex
TC0300009524.hg.1	9.32	10.45	-2.19	4.76e-05	0.0008	ECT2	epithelial cell transforming 2	Multiple_Complex
TC1800006912.hg.1	10.29	9.22	2.1	4.85e-05	0.0008	IMPACT	impact RWD domain protein	Multiple_Complex
TC0600010688.hg.1	7.6	6.45	2.23	5.03e-05	0.0008	LYRM4	LYR motif containing 4	Multiple_Complex
TC1200012876.hg.1	4.32	5.94	-3.09	5.06e-05	0.0008	CHFR	checkpoint with forkhead and ring finger domains, E3 ubiquitin protein ligase	Multiple_Complex
TC1700011657.hg.1	7.22	6.06	2.24	5.13e-05	0.0008	CDC42EP4	CDC42 effector protein (Rho GTPase binding) 4	Multiple_Complex
TC2200007906.hg.1	8.83	9.93	-2.14	5.14e-05	0.0008	BID	BH3 interacting domain death agonist	Multiple_Complex
TC0400007789.hg.1	10.44	9.34	2.15	5.23e-05	0.0008	RUFY3	RUN and FYVE domain containing 3	Multiple_Complex
TC0300011081.hg.1	8.77	6.87	3.75	5.64e-05	0.0009	UBA7; MIR5193	ubiquitin-like modifier activating enzyme 7; microRNA 5193	Multiple_Complex						MIR5193
TC0X00008751.hg.1	9.11	7.78	2.51	5.65e-05	0.0009	MAGEA2; MAGEA2B	MAGE family member A2; MAGE family member A2B	Multiple_Complex						MAGEA2B
TC1600011407.hg.1	6.75	7.77	-2.02	5.72e-05	0.0009	CMTM1	CKLF-like MARVEL transmembrane domain containing 1	Coding
TSUnmapped00000190.hg.1	6.23	7.35	-2.17	5.74e-05	0.0009	KIF15	kinesin family member 15	Coding
TC0100007841.hg.1	7.06	8.29	-2.35	6.06e-05	0.001	CDCA8	cell division cycle associated 8	Multiple_Complex
TC0500013241.hg.1	7.83	5.64	4.58	6.11e-05	0.001	PCDHB5	protocadherin beta 5	Coding
TC2000008493.hg.1	9.43	8.3	2.2	6.15e-05	0.001	BFSP1	beaded filament structural protein 1, filensin	Multiple_Complex
TC0600009381.hg.1	7.49	8.61	-2.17	6.42e-05	0.001	CENPW	centromere protein W	Multiple_Complex
TC0900010370.hg.1	8.29	7.08	2.32	6.59e-05	0.001	TRPM3	transient receptor potential cation channel, subfamily M, member 3	Multiple_Complex
TC1100010946.hg.1	7.79	6.61	2.26	6.92e-05	0.0011	LPXN	leupaxin	Multiple_Complex
TC0800012428.hg.1	12.03	10.91	2.18	6.95e-05	0.0011	UBE2W	ubiquitin-conjugating enzyme E2W (putative)	Multiple_Complex
TC1200010812.hg.1	10.1	8.83	2.41	7.02e-05	0.0011	CALCOCO1	calcium binding and coiled-coil domain 1	Multiple_Complex
TC0800010766.hg.1	9.51	8.27	2.36	7.15e-05	0.0011	LACTB2	lactamase, beta 2	Multiple_Complex
TC0400010733.hg.1	8.43	7.43	2	7.24e-05	0.0011	KDR	kinase insert domain receptor	Multiple_Complex
TC1100007220.hg.1	6.44	7.54	-2.15	7.9e-05	0.0012	DEPDC7	DEP domain containing 7	Multiple_Complex
TC0300006462.hg.1	9.1	8.1	2	8.08e-05	0.0012	TRNT1	tRNA nucleotidyl transferase, CCA-adding, 1	Multiple_Complex
TC1000008769.hg.1	7.15	8.16	-2.02	8.16e-05	0.0012	TAF5	TAF5 RNA polymerase II, TATA box binding protein (TBP)-associated factor, 100kDa	Multiple_Complex
TC1000011168.hg.1	7.96	6.83	2.18	8.29e-05	0.0012	ZCCHC24	zinc finger, CCHC domain containing 24	Coding
TC0800011075.hg.1	7.44	6.39	2.07	8.57e-05	0.0013	TMEM55A	transmembrane protein 55A	Multiple_Complex
TC0500012870.hg.1	6.94	8.09	-2.22	8.58e-05	0.0013	STC2	stanniocalcin 2	Multiple_Complex
TC1000009863.hg.1	6.9	5.54	2.55	8.6e-05	0.0013	FAM107B	family with sequence similarity 107, member B	Multiple_Complex
TC1200010865.hg.1	8.35	7.3	2.07	8.8e-05	0.0013	ITGA7	integrin alpha 7	Multiple_Complex
TC0X00008316.hg.1	6.78	4.73	4.12	8.91e-05	0.0013	GRIA3	glutamate receptor, ionotropic, AMPA 3	Multiple_Complex
TC1000012583.hg.1	7.01	5.95	2.07	9e-05	0.0013	RRP12	ribosomal RNA processing 12 homolog	NonCoding
TC2200007242.hg.1	7.57	6.31	2.39	9.21e-05	0.0014	APOL1	apolipoprotein L1	Multiple_Complex
TC0500013224.hg.1	9.33	8.07	2.4	9.22e-05	0.0014	SLC27A6	solute carrier family 27 (fatty acid transporter), member 6	Coding
TC1200008678.hg.1	7.47	6.22	2.38	9.68e-05	0.0014	EID3	EP300 interacting inhibitor of differentiation 3	Coding
TC0100013367.hg.1	6.13	7.4	-2.41	9.74e-05	0.0014	AUNIP	aurora kinase A and ninein interacting protein	Multiple_Complex
TC2000007973.hg.1	12.5	11.29	2.3	9.75e-05	0.0014	CDH4	cadherin 4, type 1, R-cadherin (retinal)	Multiple_Complex
TC2200007069.hg.1	7.27	6.25	2.03	0.0001	0.0015	OSBP2	oxysterol binding protein 2	Multiple_Complex
TC0X00008785.hg.1	7.5	5.95	2.93	0.0001	0.0015	BGN	biglycan	Multiple_Complex
TC1400010716.hg.1	7.53	6.49	2.06	0.0001	0.0016	HOMEZ	homeobox and leucine zipper encoding	Multiple_Complex
TC1900010508.hg.1	9.42	8.22	2.31	0.0001	0.0016	CLIP3	CAP-GLY domain containing linker protein 3	Multiple_Complex
TC0600011135.hg.1	5.69	7.41	-3.29	0.0001	0.0016	HIST1H3D; HIST1H2AD	histone cluster 1, H3d; histone cluster 1, H2ad	Multiple_Complex						HIST1H2AD
TC0600012815.hg.1	7.08	5.64	2.72	0.0001	0.0017	PPIL6	peptidylprolyl isomerase (cyclophilin)-like 6	Multiple_Complex
TC0600011125.hg.1	7.72	8.89	-2.25	0.0001	0.0018	HIST1H2AB	histone cluster 1, H2ab	Coding
TC0100018356.hg.1	7.26	5.79	2.78	0.0001	0.0019	RHOU	ras homolog family member U	NonCoding
TC0300006471.hg.1	9.04	7.89	2.22	0.0001	0.002	SETMAR	SET domain and mariner transposase fusion gene	Multiple_Complex
TC0900011501.hg.1	6.79	5.66	2.2	0.0001	0.002	NR6A1	nuclear receptor subfamily 6, group A, member 1	Multiple_Complex
TC2100007175.hg.1	3.93	5.29	-2.57	0.0001	0.002	IGSF5	immunoglobulin superfamily, member 5	Multiple_Complex
TC0500012166.hg.1	6.92	8.34	-2.67	0.0002	0.0021	CDC25C	cell division cycle 25C	Multiple_Complex
TC0800007196.hg.1	4.98	6.11	-2.2	0.0002	0.0022	SMIM18	small integral membrane protein 18	Coding
TC1900010334.hg.1	7.22	5.93	2.44	0.0002	0.0023	TSHZ3	teashirt zinc finger homeobox 3	Multiple_Complex
TC1200008322.hg.1	6.77	5.74	2.04	0.0002	0.0024	TMTC2	transmembrane and tetratricopeptide repeat containing 2	Multiple_Complex
TC0500009707.hg.1	5.64	4.4	2.37	0.0002	0.0024	SQSTM1	Transcript Identified by AceView, Entrez Gene ID(s) 8878	Unassigned
TC0900010177.hg.1	7.36	5.79	2.97	0.0002	0.0025	CNTNAP3B	Salzman2013 ANNOTATED, CDS, coding, INTERNAL, OVCODE, OVEXON best transcript NM_001201380	NonCoding
TC0600007278.hg.1	6.29	7.3	-2.01	0.0002	0.0025	HIST1H2BE	histone cluster 1, H2be	Coding
TC1700012275.hg.1	8.64	7.56	2.11	0.0002	0.0025	EFCAB13	EF-hand calcium binding domain 13	Multiple_Complex
TC0100017216.hg.1	7.86	8.87	-2.02	0.0002	0.0025	NEK2	NIMA-related kinase 2	Multiple_Complex
TC1900011946.hg.1	7.56	6.45	2.15	0.0002	0.0026	FBXO27	F-box protein 27	Multiple_Complex
TC0600011704.hg.1	9.88	8.83	2.07	0.0002	0.0027	MDGA1	MAM domain containing glycosylphosphatidylinositol anchor 1	Multiple_Complex
TC0200016446.hg.1	7.72	6.68	2.06	0.0002	0.0027	ACYP2	acylphosphatase 2, muscle type	Multiple_Complex
TC1500010909.hg.1	9.28	8.09	2.28	0.0002	0.0027	STARD5	StAR-related lipid transfer domain containing 5	Multiple_Complex
TC1100012469.hg.1	6.4	7.87	-2.78	0.0002	0.0029	SCN4B	sodium channel, voltage gated, type IV beta subunit	Multiple_Complex
TC0100017193.hg.1	6.8	5.59	2.31	0.0002	0.0029	KCNH1	potassium channel, voltage gated eag related subfamily H, member 1	Multiple_Complex
TC2000008121.hg.1	8.08	6.79	2.44	0.0002	0.0031	C20orf96	chromosome 20 open reading frame 96	Multiple_Complex
TC0600008957.hg.1	6.63	5.54	2.13	0.0002	0.0031	BVES-AS1	BVES antisense RNA 1	NonCoding
TC1100006966.hg.1	6.76	7.94	-2.26	0.0002	0.0031	NCR3LG1	natural killer cell cytotoxicity receptor 3 ligand 1	Multiple_Complex
TC2200008706.hg.1	5.62	4.46	2.23	0.0002	0.0031	FAM227A	family with sequence similarity 227, member A	Multiple_Complex
TC2000007545.hg.1	6.87	5.83	2.06	0.0002	0.0031	EYA2	EYA transcriptional coactivator and phosphatase 2	Multiple_Complex
TC2200008682.hg.1	7.11	5.75	2.57	0.0003	0.0032	PLA2G6	phospholipase A2, group VI (cytosolic, calcium-independent)	Multiple_Complex
TC1900008188.hg.1	10.02	8.73	2.45	0.0003	0.0034	MEGF8	multiple EGF-like-domains 8	Multiple_Complex
TC0300009673.hg.1	10.83	9.75	2.12	0.0003	0.0035	KLHL24	kelch-like family member 24	Multiple_Complex
TC2000010024.hg.1	5.78	4.64	2.2	0.0003	0.0035	KCNB1	potassium channel, voltage gated Shab related subfamily B, member 1	Coding
TC0100015060.hg.1	7.12	6.11	2.01	0.0003	0.0035	LRRC39	leucine rich repeat containing 39	Coding
TC0500010641.hg.1	6.03	7.14	-2.15	0.0003	0.0036	C5orf34	chromosome 5 open reading frame 34	Multiple_Complex
TC0600014258.hg.1	12.99	11.85	2.2	0.0003	0.0036	HLA-B	major histocompatibility complex, class I, B	Multiple_Complex
TC0200015729.hg.1	9.23	10.26	-2.04	0.0003	0.0038	USP37	ubiquitin specific peptidase 37	Multiple_Complex
TC0900012141.hg.1	8.8	7.64	2.22	0.0003	0.0038	GCNT1	glucosaminyl (N-acetyl) transferase 1, core 2	Multiple_Complex
TC0500008784.hg.1	8.67	7.63	2.06	0.0003	0.0038	REEP2	receptor accessory protein 2	Multiple_Complex
TC1900011852.hg.1	5.55	6.71	-2.23	0.0003	0.0038	RFX2	regulatory factor X, 2 (influences HLA class II expression)	Multiple_Complex
TC0500009108.hg.1	5.7	4.58	2.17	0.0003	0.004	GPX3	glutathione peroxidase 3	Multiple_Complex
TC1200007892.hg.1	7.77	6.48	2.46	0.0004	0.0041	ARHGEF25	Rho guanine nucleotide exchange factor 25	Multiple_Complex
TC1200007693.hg.1	8.87	7.59	2.42	0.0004	0.0042	IGFBP6	insulin like growth factor binding protein 6	Multiple_Complex
TC1800006447.hg.1	4.12	5.32	-2.3	0.0004	0.0042	CLUL1	clusterin-like 1 (retinal)	Multiple_Complex
TC0100014768.hg.1	8.27	7.17	2.15	0.0004	0.0042	MCOLN2	mucolipin 2	Multiple_Complex
TC0800012132.hg.1	8.76	7.49	2.41	0.0004	0.0043	ZC3H3	zinc finger CCCH-type containing 3	Multiple_Complex
TC1600010291.hg.1	7.62	6.25	2.58	0.0004	0.0044	SALL1	spalt-like transcription factor 1	Multiple_Complex
TC0300012038.hg.1	7.16	5.91	2.38	0.0004	0.0045	CCDC191	coiled-coil domain containing 191	Multiple_Complex
TC1000010276.hg.1	7.62	6.47	2.21	0.0004	0.0045	NRP1	Transcript Identified by AceView, Entrez Gene ID(s) 8829	Unassigned
TC1300009497.hg.1	8.55	7.48	2.1	0.0004	0.0046	SOX21	SRY box 21	Multiple_Complex
TC0100013061.hg.1	6.53	5.52	2.02	0.0004	0.0046	MST1L	macrophage stimulating 1-like	Multiple_Complex
TC1000010737.hg.1	9.51	8.37	2.2	0.0004	0.0047	RHOBTB1	Rho-related BTB domain containing 1	Multiple_Complex
TC0500008107.hg.1	5.92	7.09	-2.25	0.0004	0.0048	SLF1	SMC5-SMC6 complex localization factor 1	Multiple_Complex
TC1100012762.hg.1	5.23	3.54	3.23	0.0004	0.0051	KIRREL3	Jeck2013 ALT_ACCEPTOR, ALT_DONOR, coding, INTERNAL, intronic best transcript NM_032531	NonCoding
TC1000008926.hg.1	6.64	5.42	2.33	0.0005	0.0051	ACSL5	acyl-CoA synthetase long-chain family member 5	Multiple_Complex
TC0600014248.hg.1	5.42	6.73	-2.48	0.0005	0.0051	HIST1H2BB	histone cluster 1, H2bb	Coding
TC0800012087.hg.1	7.98	6.94	2.06	0.0005	0.0053	LYNX1	Ly6/neurotoxin 1	Multiple_Complex
TC0500010553.hg.1	6.34	5.19	2.21	0.0005	0.0053	FYB	FYN binding protein	Multiple_Complex
TC1900010480.hg.1	4.62	5.74	-2.18	0.0005	0.0054	SBSN	suprabasin	Coding
TC0400008551.hg.1	5.14	4.03	2.16	0.0005	0.0054	SYNPO2	synaptopodin 2	Multiple_Complex
TC0800010234.hg.1	6.52	5.38	2.21	0.0005	0.0055	SFRP1	secreted frizzled-related protein 1	Multiple_Complex
TC0700010463.hg.1	6.97	8	-2.04	0.0005	0.0055	IGF2BP3	insulin-like growth factor 2 mRNA binding protein 3	Multiple_Complex
TC1300008760.hg.1	9.4	8.14	2.4	0.0005	0.0055	EPSTI1	epithelial stromal interaction 1 (breast)	Multiple_Complex
TC1300008688.hg.1	8.61	7.47	2.2	0.0005	0.0056	FOXO1	forkhead box O1	Multiple_Complex
TC1700010358.hg.1	8.63	7.52	2.15	0.0005	0.0057	MYO1D	myosin ID	Multiple_Complex
TC1600011378.hg.1	11.04	9.98	2.09	0.0005	0.0058	MVP; PAGR1	major vault protein; PAXIP1 associated glutamate-rich protein 1	Multiple_Complex						PAGR1
TC0300006561.hg.1	9.2	8.18	2.02	0.0005	0.0058	JAGN1	jagunal homolog 1	Multiple_Complex
TC1100006760.hg.1	6.73	5.67	2.08	0.0005	0.0059	PPFIBP2	PTPRF interacting protein, binding protein 2 (liprin beta 2)	Multiple_Complex
TC1900010479.hg.1	5.33	6.58	-2.38	0.0006	0.0067	DMKN	dermokine	Multiple_Complex
TC0800012165.hg.1	6.79	5.73	2.09	0.0007	0.0069	SCRIB; MIR937	scribbled planar cell polarity protein; microRNA 937	Multiple_Complex						MIR937
TC0100010855.hg.1	6.4	7.45	-2.07	0.0007	0.0072	NPL	N-acetylneuraminate pyruvate lyase (dihydrodipicolinate synthase)	Multiple_Complex
TC1800007220.hg.1	4.58	5.63	-2.06	0.0008	0.0076	RNF165	ring finger protein 165	Multiple_Complex
TC1900010593.hg.1	6.28	7.3	-2.02	0.0008	0.0077	DPF1	D4, zinc and double PHD fingers family 1	Multiple_Complex
TC1900009333.hg.1	5.35	6.37	-2.03	0.0008	0.0077	STAP2	signal transducing adaptor family member 2	Multiple_Complex
TC2000009211.hg.1	4.21	5.33	-2.16	0.0008	0.008	WFDC12	WAP four-disulfide core domain 12	Coding
TC0X00011259.hg.1	7.59	6.49	2.15	0.0008	0.0082	STS	steroid sulfatase (microsomal), isozyme S	Multiple_Complex
TC0200008236.hg.1	8.3	7.24	2.08	0.0008	0.0083	TCF7L1	transcription factor 7-like 1 (T-cell specific, HMG-box)	Multiple_Complex
TC0700006583.hg.1	7.49	6.36	2.18	0.0009	0.0086	SDK1	sidekick cell adhesion molecule 1	Multiple_Complex
TC0800012373.hg.1	7.66	6.42	2.37	0.0009	0.0088	ZFP41	ZFP41 zinc finger protein	Multiple_Complex
TC1200008669.hg.1	7.85	8.92	-2.09	0.001	0.0094	TDG	thymine DNA glycosylase	Multiple_Complex
TC0400012868.hg.1	6.66	7.67	-2.01	0.0011	0.01	STOX2	storkhead box 2	Multiple_Complex
TC0600013604.hg.1	5.82	4.63	2.28	0.0011	0.01	RGS17	regulator of G-protein signaling 17	Multiple_Complex
TC1200007861.hg.1	10	8.95	2.07	0.0011	0.0104	LRP1	LDL receptor related protein 1	Multiple_Complex
TC0300013602.hg.1	6.55	5.35	2.3	0.0011	0.0105	ATP13A3	Transcript Identified by AceView, Entrez Gene ID(s) 79572	Unassigned
TC1100006492.hg.1	7.71	6.44	2.42	0.0011	0.0105	PNPLA2	patatin-like phospholipase domain containing 2	Multiple_Complex
TC1500009709.hg.1	6.87	5.45	2.68	0.0011	0.0105	CA12	carbonic anhydrase XII	Multiple_Complex
TC0600007262.hg.1	5.7	6.72	-2.03	0.0012	0.0109	HIST1H3A	histone cluster 1, H3a	Coding
TC0300008550.hg.1	4.65	5.78	-2.2	0.0013	0.0116	CSTA	cystatin A (stefin A)	Multiple_Complex
TC1600007938.hg.1	4.56	5.6	-2.06	0.0014	0.0122	CES1P1; CES1	carboxylesterase 1 pseudogene 1; carboxylesterase 1	Multiple_Complex						CES1
TC1000008234.hg.1	5.46	4.45	2.02	0.0015	0.0128	FAM213A	family with sequence similarity 213, member A	Multiple_Complex
TC0800012006.hg.1	5.31	4.03	2.42	0.0015	0.0129	PTK2	Transcript Identified by AceView, Entrez Gene ID(s) 5747	Unassigned
TC0400012901.hg.1	4.77	5.84	-2.1	0.0016	0.0141	FBXL5	F-box and leucine-rich repeat protein 5	NonCoding
TC0200016569.hg.1	8.3	7.28	2.03	0.0016	0.0141	HOXD4	homeobox D4	Coding
TC0700012512.hg.1	6.45	7.49	-2.05	0.0017	0.0145	LRRC4	leucine rich repeat containing 4	Coding
TC1200012744.hg.1	5.56	4.43	2.18	0.0017	0.0147	C1R	complement component 1, r subcomponent	Multiple_Complex
TC1400010331.hg.1	6.8	7.91	-2.16	0.0018	0.0153	XRCC3	X-ray repair complementing defective repair in Chinese hamster cells 3	Multiple_Complex
TSUnmapped00000315.hg.1	6.97	7.98	-2.02	0.0019	0.0156	OBP2B	odorant binding protein 2B	Coding
TC1700010684.hg.1	9.06	8.04	2.02	0.002	0.0162	HAP1	huntingtin-associated protein 1	Coding
TC0500010628.hg.1	6.81	5.77	2.05	0.0022	0.0174	ANXA2R	annexin A2 receptor	Coding
TC1100010505.hg.1	8.91	7.85	2.08	0.0023	0.0184	ABTB2	ankyrin repeat and BTB (POZ) domain containing 2	Multiple_Complex
TC1200007108.hg.1	4.25	5.27	-2.03	0.0023	0.0185	KRAS	Memczak2013 ANTISENSE, coding, INTERNAL, intronic best transcript NM_033360	NonCoding
TC1200007295.hg.1	6.94	8.11	-2.24	0.0025	0.0195	ALG10	ALG10, alpha-1,2-glucosyltransferase	Multiple_Complex
TC1700008499.hg.1	9.31	8.28	2.04	0.0026	0.0199	BCAS3	breast carcinoma amplified sequence 3	Multiple_Complex
TC0800009244.hg.1	8.62	7.52	2.14	0.003	0.0222	MROH1	maestro heat-like repeat family member 1	Multiple_Complex
TSUnmapped00000242.hg.1	4.87	5.87	-2.01	0.0031	0.0225	KIF15	kinesin family member 15	Coding
TC0200013311.hg.1	4.79	6.26	-2.77	0.0032	0.0232	REEP1	receptor accessory protein 1	Multiple_Complex
TC0800010737.hg.1	7.59	6.51	2.11	0.0035	0.0252	SLCO5A1	solute carrier organic anion transporter family, member 5A1	Multiple_Complex
TC0800008730.hg.1	5.74	6.77	-2.05	0.0036	0.0259	FAM83A	family with sequence similarity 83, member A	Multiple_Complex
TC1700010654.hg.1	9.79	10.8	-2.01	0.0043	0.0296	KRTAP2-4	keratin associated protein 2-4	Coding
TC0700008293.hg.1	4.7	3.61	2.12	0.0045	0.0306	STEAP2	STEAP family member 2, metalloreductase	Multiple_Complex
TC1900008166.hg.1	7.61	8.74	-2.19	0.0045	0.0307	CD79A	CD79a molecule, immunoglobulin-associated alpha	Multiple_Complex
TC1400010211.hg.1	5.62	6.67	-2.07	0.0046	0.0309	RTL1	retrotransposon-like 1	Coding
TC0900012126.hg.1	6.27	5.17	2.15	0.0046	0.0312	ANKRD20A3; ANKRD20A2	ankyrin repeat domain 20 family, member A3; ankyrin repeat domain 20 family, member A2	Multiple_Complex						ANKRD20A2
TC0X00007918.hg.1	4.16	5.37	-2.32	0.0051	0.0335	TNMD	tenomodulin	Multiple_Complex
TC0600014257.hg.1	10.96	9.84	2.17	0.0054	0.0348	HLA-C	major histocompatibility complex, class I, C	Multiple_Complex
TC0100012093.hg.1	6.32	5.06	2.4	0.0057	0.0361	EDARADD	EDAR-associated death domain	Multiple_Complex
TC2100008297.hg.1	5.58	6.58	-2.01	0.0057	0.0363	SIK1	salt-inducible kinase 1	Multiple_Complex
TC0100012442.hg.1	7.52	8.55	-2.04	0.0061	0.0379	C1orf159	chromosome 1 open reading frame 159	Multiple_Complex
TC1900011972.hg.1	6.94	5.86	2.12	0.0062	0.0385	ZNF404	zinc finger protein 404	Coding
TC1900011984.hg.1	7.7	6.65	2.06	0.0062	0.0386	DMPK	dystrophia myotonica-protein kinase	Multiple_Complex
TC0200007855.hg.1	5.49	3.86	3.08	0.0065	0.0399	MEIS1	Transcript Identified by AceView, Entrez Gene ID(s) 4211	Unassigned
TC0800012005.hg.1	5.75	4.44	2.47	0.0074	0.0441	PTK2	Transcript Identified by AceView, Entrez Gene ID(s) 5747	Unassigned
TC1800006937.hg.1	6.69	5.55	2.2	0.0084	0.0486	TAF4B	TAF4b RNA polymerase II, TATA box binding protein (TBP)-associated factor, 105kDa	Multiple_Complex
TC0400011299.hg.1	7.95	6.84	2.16	0.0092	0.0516	FAM13A	family with sequence similarity 13, member A	Multiple_Complex
TC0700013341.hg.1	5.05	6.36	-2.49	0.0105	0.0574	CHN2	chimerin 2	NonCoding
TC0800008198.hg.1	6.88	5.62	2.4	0.0123	0.0643	OTUD6B	Transcript Identified by AceView, Entrez Gene ID(s) 51633	Unassigned
TC0100008170.hg.1	4.19	5.27	-2.11	0.0124	0.0649	TEX38	testis expressed 38	Coding
TC0X00010970.hg.1	4.28	5.34	-2.09	0.0132	0.0678	CXorf66	chromosome X open reading frame 66	Coding
TC1600010172.hg.1	7.21	6.11	2.15	0.0133	0.0679	RP11-93O14.2; VPS35	novel transcript; Transcript Identified by AceView, Entrez Gene ID(s) 55737	NonCoding						VPS35
TC0700013338.hg.1	7.68	6.45	2.35	0.0144	0.0724	GLCCI1	glucocorticoid induced 1	Multiple_Complex
TC0200015202.hg.1	7.53	8.56	-2.04	0.0149	0.0742	DIRC1	disrupted in renal carcinoma 1	Coding
TC1500008120.hg.1	4.84	3.64	2.3	0.0151	0.0749	SH3GL3	SH3-domain GRB2-like 3	Multiple_Complex
TC0200008894.hg.1	7.94	6.76	2.27	0.0175	0.0832	MERTK	MER proto-oncogene, tyrosine kinase	Multiple_Complex
TC0700010582.hg.1	4.99	3.86	2.18	0.0183	0.086	HIBADH	Salzman2013 ALT_ACCEPTOR, ALT_DONOR, coding, INTERNAL, intronic best transcript NM_152740	NonCoding
TC1800008677.hg.1	6.86	5.85	2.02	0.0184	0.0862	CFAP53	cilia and flagella associated protein 53	Coding
TC1000008396.hg.1	9.87	8.27	3.03	0.0184	0.0862	IFIT2	interferon-induced protein with tetratricopeptide repeats 2	Coding
TC1800006657.hg.1	8.41	7.34	2.1	0.019	0.0885	VAPA	Memczak2013 ALT_ACCEPTOR, ALT_DONOR, coding, INTERNAL, intronic best transcript NM_003574	NonCoding
TC0900010907.hg.1	4.61	5.64	-2.04	0.0199	0.0915	HSD17B3	hydroxysteroid (17-beta) dehydrogenase 3	Multiple_Complex
TC1000009012.hg.1	5.57	6.57	-2.01	0.0224	0.0996	ENO4	enolase family member 4	Multiple_Complex
TC1800007063.hg.1	6.82	5.73	2.14	0.0273	0.1141	DTNA	Transcript Identified by AceView, Entrez Gene ID(s) 1837	Unassigned
TC0200012091.hg.1	4.69	3.68	2.01	0.0303	0.1229	ZNF512	Memczak2013 ANTISENSE, coding, INTERNAL, UTR3 best transcript NM_032434	NonCoding
TC0400012171.hg.1	5.49	4.49	2	0.0329	0.1302	RNF175	ring finger protein 175	Multiple_Complex
TC1000007636.hg.1	4.59	5.63	-2.06	0.0368	0.1409	PRKG1	Memczak2013 ALT_ACCEPTOR, ALT_DONOR, coding, INTERNAL, intronic best transcript NM_001098512	NonCoding
TC2200008036.hg.1	7.29	8.32	-2.04	0.0373	0.1422	USP41	ubiquitin specific peptidase 41	Multiple_Complex
TC0900011393.hg.1	6.48	7.5	-2.04	0.0416	0.1539	TRAF1	TNF receptor-associated factor 1	Multiple_Complex
TC0700012797.hg.1	12.1	11.08	2.02	0.0421	0.1553	PARP12	poly(ADP-ribose) polymerase family member 12	Multiple_Complex
TSUnmapped00000640.hg.1	4.7	5.78	-2.11	0.0473	0.1678	FMN1	formin 1	Coding

## Sheet: BP
Category	Term	Count	%	PValue	Genes	List Total	Pop Hits	Pop Total	Fold Enrichment	Bonferroni	Benjamini	FDR
GOTERM_BP_DIRECT	GO:0006260~DNA replication	43	4.70975	1.06385e-20	CLSPN, BLM, WRNIP1, TIPIN, KIAA0101, CHEK1, POLA2, RPA3, RPA2, CDC45, MCM8, POLE2, ORC6, ORC1, FEN1, EXO1, CDC7, CDK1, GINS2, CDC6, DTL, FAM111A, BRIP1, MCM3, CDC25C, MCM4, RMI1, MCM5, BRCA1, CDK2, CDC25A, MCM6, RFC5, POLD3, DNA2, RFC3, RFC4, RFC2, RRM2, RRM1, PCNA, CHAF1A, CHAF1B	806	155	16792	5.77968	3.14687e-17	3.14687e-17	1.91264e-17
GOTERM_BP_DIRECT	GO:0000082~G1/S transition of mitotic cell cycle	32	3.50493	3.4412e-17	BCAT1, POLA2, RHOU, PPAT, RPA3, CCNE2, PRIM1, RPA2, TYMS, CDC45, MCM8, POLE2, PRIM2, CAMK2D, FBXO5, USP37, ORC6, ORC1, CDC7, CDC6, CDK1, CDKN3, MCM3, MCM4, CDK2, CDC25A, MCM5, MCM6, CDKN1A, PLK2, RRM2, PCNA	806	102	16792	6.53608	1.01791e-13	5.08953e-14	6.18674e-14
GOTERM_BP_DIRECT	GO:0007067~mitotic nuclear division	49	5.36692	5.79643e-17	KNTC1, AURKA, AURKB, FAM83D, KIF2C, MIS18A, CDCA2, MASTL, CCNA2, TUBB3, ASPM, VCPIP1, CDC6, CDK1, KIF11, KIF15, TPX2, PBK, GEM, CDK2, BUB1B, FBXL7, CHFR, NEK2, TIPIN, ANLN, CEP55, SPC25, NUMA1, VRK1, NCAPG2, FIGN, BUB1, FBXO5, USP37, SKA1, ZWILCH, HELLS, CENPN, NUF2, CDC20, NDC80, CDC25C, CDC25A, NEDD1, CCNB2, PLK1, KIF20B, CENPW	806	248	16792	4.11635	3.28404e-13	1.09468e-13	1.9984e-13
GOTERM_BP_DIRECT	GO:0051301~cell division	59	6.46221	5.98392e-17	KIFC1, KNTC1, AURKA, FAM83D, CCNE2, KIF2C, CDCA8, HMCN1, MIS18A, CDCA2, MASTL, CCNA2, CABLES1, KIF14, CDC7, CDK1, CDC6, KIF11, DSN1, TPX2, TACC3, MCM5, CDK2, MAD2L1, CCND3, SPAG5, ZWINT, BUB1B, FBXL7, CDCA7L, CHFR, CKS1B, NEK2, TIPIN, SPC25, VRK1, NUMA1, NCAPH, NCAPG2, FIGN, NCAPG, BUB1, USP37, FBXO5, SKA1, ZWILCH, HELLS, NUF2, NDC80, CENPE, CDC20, CDC25C, SMC2, CDC25A, CCNB1, NEDD1, CCNB2, KIF20…	806	350	16792	3.51197	3.28404e-13	8.21565e-14	1.9984e-13
GOTERM_BP_DIRECT	GO:0006334~nucleosome assembly	30	3.28587	2.32931e-13	HIST2H4A, HIST2H4B, HIST1H2BN, HIST1H2BK, HIST1H2BL, HIST1H2BI, HIST1H2BJ, HIST1H4C, H2AFX, HIST1H4D, ASF1B, H1F0, HIST2H3A, HIST1H2BB, HIST1H3J, HIST1H2BC, HIST1H2BE, HIST1H2BF, HIST1H1B, HIST1H2BG, HIST1H2BH, HIST2H3C, HIST2H3D, HIST2H2BE, HIST2H2BF, HIST1H3A, HIST1H3B, HIST1H3D, HIST1H3F, HIST1H3G	806	119	16792	5.25221	6.88992e-10	1.37798e-10	4.18765e-10
GOTERM_BP_DIRECT	GO:0000722~telomere maintenance via recombination	16	1.75246	3.76485e-12	XRCC3, BRCA2, POLA2, RPA3, RFC5, PRIM1, POLD3, DNA2, RPA2, RFC3, RFC4, POLE2, RFC2, PRIM2, PCNA, FEN1	806	32	16792	10.4169	1.11365e-08	1.85608e-09	6.76867e-09
GOTERM_BP_DIRECT	GO:0006270~DNA replication initiation	15	1.64294	6.37993e-11	CDC7, CDC6, SLF1, POLA2, MCM3, MCM4, MCM5, MCM6, PRIM1, CCNE2, CDC45, POLE2, PRIM2, ORC6, ORC1	806	32	16792	9.76582	1.88718e-07	2.69598e-08	1.14701e-07
GOTERM_BP_DIRECT	GO:0006335~DNA replication-dependent nucleosome assembly	14	1.53341	9.55721e-10	HIST1H3J, HAT1, HIST2H4A, HIST2H4B, HIST1H3A, HIST1H3B, HIST1H4C, HIST1H3D, HIST1H4D, HIST1H3F, CHAF1A, ASF1B, HIST1H3G, CHAF1B	806	32	16792	9.11476	2.82702e-06	3.53378e-07	1.71824e-06
GOTERM_BP_DIRECT	GO:0007062~sister chromatid cohesion	23	2.51917	2.70875e-09	CENPN, CENPM, DSN1, KIF18A, NUF2, KNTC1, NDC80, CDC20, CENPE, AURKB, CENPK, CENPI, KIF2C, SPC25, CDCA8, MAD2L1, PLK1, ZWINT, BUB1, BUB1B, SKA1, CENPU, ZWILCH	806	103	16792	4.6522	8.01245e-06	8.90276e-07	4.86992e-06
GOTERM_BP_DIRECT	GO:0045814~negative regulation of gene expression, epigenetic	16	1.75246	6.66512e-09	HIST2H3A, HIST1H3J, EZH2, HIST2H4A, HIST2H3C, HIST2H4B, HIST2H3D, SUZ12, MTF2, HIST1H3A, HIST1H3B, HIST1H4C, HIST1H3D, HIST1H4D, HIST1H3F, HIST1H3G	806	50	16792	6.6668	1.97152e-05	1.97154e-06	1.19829e-05
GOTERM_BP_DIRECT	GO:0000183~chromatin silencing at rDNA	14	1.53341	7.84087e-09	HIST2H3A, HIST1H3J, SUV39H1, HIST2H4A, HIST2H3C, HIST2H3D, HIST2H4B, HIST1H3A, HIST1H3B, HIST1H4C, HIST1H3D, HIST1H4D, HIST1H3F, HIST1H3G	806	37	16792	7.88304	2.3193e-05	2.10848e-06	1.40967e-05
GOTERM_BP_DIRECT	GO:0006281~DNA repair	35	3.83352	8.18764e-09	CLSPN, XRCC3, XRCC2, EID3, BLM, SLF1, CHEK1, RRM2B, RPA3, POLE2, FANCI, POLQ, FEN1, EXO1, CDK1, RAD51AP1, RAD54L, BRCA1, CDK2, JMY, RFC5, PAGR1, NABP1, UHRF1, EYA2, RFWD3, UBR5, PARPBP, TDG, UBE2W, PARP3, CHAF1A, CHAF1B, PARP2, UBE2T	806	235	16792	3.1029	2.42188e-05	2.01825e-06	1.47201e-05
GOTERM_BP_DIRECT	GO:0007059~chromosome segregation	18	1.97152	1.41781e-08	CENPN, KIF11, NEK2, DSN1, NUF2, NEK10, NDC80, CENPE, ESCO2, BRCA1, SPC25, SPAG5, HJURP, MIS18A, CDCA2, CENPW, SKA1, TOP2A	806	68	16792	5.51482	4.19379e-05	3.22605e-06	2.549e-05
GOTERM_BP_DIRECT	GO:0000731~DNA synthesis involved in DNA repair	13	1.42388	4.08565e-08	EXO1, POLD3, DNA2, RFC3, XRCC3, RAD51AP1, XRCC2, BLM, WRNIP1, BRCA2, BRIP1, RMI1, BRCA1	806	35	16792	7.73825	0.000120846	8.63235e-06	7.34536e-05
GOTERM_BP_DIRECT	GO:0006271~DNA strand elongation involved in DNA replication	9	0.985761	1.28459e-07	POLD3, GINS1, PRIM1, GINS2, RFC3, RFC4, PRIM2, PCNA, POLA2	806	15	16792	12.5002	0.000379909	2.53317e-05	0.000230949
GOTERM_BP_DIRECT	GO:0008283~cell proliferation	43	4.70975	1.45687e-07	BCAT1, STIL, CKS1B, E2F8, NR6A1, AURKB, TRAIP, CITED1, SCRIB, GPC4, FAM83D, TYMS, KIF2C, DAB2, FAM83A, CSE1L, SETMAR, INSIG1, CKLF, BUB1, BHLHE41, CDK1, IRS2, MKI67, DLGAP5, KIF15, TPX2, RAF1, TACC3, CDC25C, CDC25A, UHRF1, LRP1, S100B, PLK1, DLX5, UBR5, PCNA, LIPG, BUB1B, FBXL7, TCF19, MELK	806	366	16792	2.44768	0.00043085	2.69336e-05	0.000261923
GOTERM_BP_DIRECT	GO:0051290~protein heterotetramerization	13	1.42388	3.97008e-07	HIST1H3J, HIST2H4A, PDSS1, HIST2H4B, RRM2, HIST1H3A, RRM1, HIST1H3B, HIST1H4C, HIST1H3D, HIST1H4D, HIST1H3F, HIST1H3G	806	42	16792	6.44854	0.00117366	6.90771e-05	0.000713757
GOTERM_BP_DIRECT	GO:1901796~regulation of signal transduction by p53 class mediator	22	2.40964	4.20086e-07	EXO1, BLM, TAF5, TAF4B, TPX2, BRIP1, CHEK1, AURKA, AURKB, RMI1, BRCA1, CDK2, RPA3, JMY, RFC5, RPA2, DNA2, RFC3, RFC4, EP300, RFC2, PRKAA2	806	124	16792	3.69631	0.00124184	6.90317e-05	0.000755246
GOTERM_BP_DIRECT	GO:0045815~positive regulation of gene expression, epigenetic	15	1.64294	1.02799e-06	HIST2H3A, HIST1H3J, KAT2B, HIST2H4A, HIST2H3C, HIST2H3D, HIST2H4B, EP300, HIST1H3A, HIST1H3B, HIST1H4C, HIST1H3D, HIST1H4D, HIST1H3F, HIST1H3G	806	62	16792	5.04042	0.00303617	0.000160029	0.00184815
GOTERM_BP_DIRECT	GO:0071294~cellular response to zinc ion	9	0.985761	1.27072e-06	MT1L, MT1M, MT1A, MT2A, MT1B, MT1H, MT1X, MT1G, MT1F	806	19	16792	9.86862	0.00375173	0.000187922	0.00228453
GOTERM_BP_DIRECT	GO:0045926~negative regulation of growth	9	0.985761	1.27072e-06	MT1L, MT1M, MT1A, MT2A, MT1B, MT1H, MT1X, MT1G, MT1F	806	19	16792	9.86862	0.00375173	0.000187922	0.00228453
GOTERM_BP_DIRECT	GO:0007093~mitotic cell cycle checkpoint	11	1.20482	1.49382e-06	NABP1, MAD2L1, PLK2, ZWINT, KNTC1, BUB1, TTK, BUB1B, CHEK1, ZWILCH, CHFR	806	32	16792	7.1616	0.00440898	0.000210393	0.00268562
GOTERM_BP_DIRECT	GO:0000732~strand displacement	10	1.09529	1.91196e-06	EXO1, DNA2, XRCC3, RAD51AP1, XRCC2, BLM, BRCA2, BRIP1, RMI1, BRCA1	806	26	16792	8.01298	0.00563963	0.000257039	0.00343736
GOTERM_BP_DIRECT	GO:0000086~G2/M transition of mitotic cell cycle	22	2.40964	2.26399e-06	CDK1, NES, NEK2, CEP135, CEP78, TPX2, CHEK1, AURKA, CDC25C, CEP152, CDC25A, CDK2, HMMR, CCNB1, NEDD1, PLK4, CDKN1A, CCNB2, PLK1, FBXL7, MASTL, MELK	806	137	16792	3.34557	0.00667452	0.000291127	0.00407023
GOTERM_BP_DIRECT	GO:0032200~telomere organization	10	1.09529	2.7464e-06	HIST1H3J, HIST1H3A, HIST1H3B, HIST1H3D, HIST1H4C, HIST1H4D, HIST1H3F, HIST2H4A, HIST1H3G, HIST2H4B	806	27	16792	7.7162	0.00809096	0.000338437	0.0049375
GOTERM_BP_DIRECT	GO:0034080~CENP-A containing nucleosome assembly	12	1.31435	4.03276e-06	CENPN, CENPM, HJURP, MIS18A, CENPW, HIST1H4C, CENPU, HIST1H4D, HIST2H4A, CENPK, CENPI, HIST2H4B	806	43	16792	5.81407	0.0118581	0.000477043	0.00725003
GOTERM_BP_DIRECT	GO:0060968~regulation of gene silencing	7	0.766703	4.47489e-06	HIST1H3J, HIST1H3A, HIST1H3B, HIST1H3D, HIST1H3F, HIST1H3G, CDK2	806	11	16792	13.2578	0.0131495	0.000508977	0.00804486
GOTERM_BP_DIRECT	GO:0019985~translesion synthesis	11	1.20482	4.94288e-06	RFC5, POLD3, RPA2, RFC3, RFC4, DTL, RFC2, PCNA, UBA7, KIAA0101, RPA3	806	36	16792	6.36587	0.0145147	0.000541375	0.00888617
GOTERM_BP_DIRECT	GO:0006342~chromatin silencing	12	1.31435	6.51836e-06	HIST1H2AB, HIST2H2AA3, HIST2H2AB, HIST2H2AA4, HIST1H2AG, HIST1H2AD, HIST1H2AE, H2AFZ, HIST1H2AI, H2AFX, HIST1H2AM, HIST1H2AL	806	45	16792	5.55567	0.0190967	0.000688383	0.0117184
GOTERM_BP_DIRECT	GO:0000724~double-strand break repair via homologous recombination	15	1.64294	9.4449e-06	XRCC3, RAD51AP1, MMS22L, XRCC2, BLM, BRCA2, RAD54L, BRCA1, RPA3, RPA2, NABP1, MCM8, H2AFX, POLQ, FEN1	806	74	16792	4.22306	0.0275515	0.00096292	0.0169791
GOTERM_BP_DIRECT	GO:0000070~mitotic sister chromatid segregation	9	0.985761	1.40644e-05	KIFC1, MAD2L1, DSN1, PLK1, NEK2, SPAG5, ZWINT, NUSAP1, NDC80	806	25	16792	7.50015	0.0407494	0.0013858	0.0252827
GOTERM_BP_DIRECT	GO:0042276~error-prone translesion synthesis	8	0.876232	1.72085e-05	RFC5, RPA2, RFC3, RFC4, POLE2, RFC2, PCNA, RPA3	806	19	16792	8.7721	0.0496292	0.00164069	0.0309336
GOTERM_BP_DIRECT	GO:0007051~spindle organization	7	0.766703	6.30618e-05	KIF11, SPAG5, TTK, AURKA, AURKB, ASPM, AUNIP	806	16	16792	9.11476	0.170177	0.0058125	0.113315
GOTERM_BP_DIRECT	GO:0000083~regulation of transcription involved in G1/S transition of mitotic cell cycle	8	0.876232	7.07505e-05	CDK1, CDC6, TYMS, CDC45, RRM2, PCNA, FBXO5, ORC1	806	23	16792	7.24652	0.188838	0.00632197	0.127122
GOTERM_BP_DIRECT	GO:0006297~nucleotide-excision repair, DNA gap filling	8	0.876232	9.5773e-05	RFC5, POLD3, RPA2, RFC3, RFC4, RFC2, PCNA, RPA3	806	24	16792	6.94458	0.246714	0.00829803	0.172045
GOTERM_BP_DIRECT	GO:0002227~innate immune response in mucosa	8	0.876232	0.000127549	HIST1H2BC, HIST1H2BK, HIST1H2BE, HIST1H2BF, HIST2H2BE, HIST1H2BG, HIST1H2BI, HIST1H2BJ	806	25	16792	6.6668	0.314298	0.0107225	0.229065
GOTERM_BP_DIRECT	GO:0044267~cellular protein metabolic process	17	1.86199	0.000160178	HIST2H3A, HIST1H3J, IGFBP6, PARK2, HIST2H4A, HIST2H3C, HIST2H4B, HIST2H3D, GSN, HIST1H3A, HIST1H3B, HIST1H4C, HIST1H3D, HIST1H4D, HIST1H3F, CTSH, HIST1H3G	806	118	16792	3.00147	0.377395	0.0130761	0.287584
GOTERM_BP_DIRECT	GO:0070987~error-free translesion synthesis	7	0.766703	0.000188792	RFC5, RPA2, RFC3, RFC4, RFC2, PCNA, RPA3	806	19	16792	7.67559	0.427933	0.0149812	0.338875
GOTERM_BP_DIRECT	GO:0019731~antibacterial humoral response	10	1.09529	0.000199606	HIST1H2BC, HIST1H2BK, HIST1H2BE, HIST1H2BF, HIST2H2BE, HIST1H2BG, HIST1H2BI, HIST1H2BJ, PLA2G6, HLA-E	806	44	16792	4.73494	0.445946	0.0154192	0.358253
GOTERM_BP_DIRECT	GO:0042769~DNA damage response, detection of DNA damage	9	0.985761	0.00024628	RFC5, POLD3, RPA2, RFC3, RFC4, DTL, RFC2, PCNA, RPA3	806	36	16792	5.20844	0.517409	0.0185083	0.441849
GOTERM_BP_DIRECT	GO:0031047~gene silencing by RNA	16	1.75246	0.000264026	HIST2H3A, HIST1H3J, HIST2H4A, HIST2H3C, HIST2H4B, HIST2H3D, NDC1, NUP205, HIST1H3A, HIST1H3B, HIST1H4C, HIST1H3D, HIST1H4D, PABPC1, HIST1H3F, HIST1H3G	806	111	16792	3.00306	0.542095	0.0193379	0.473616
GOTERM_BP_DIRECT	GO:0006974~cellular response to DNA damage stimulus	23	2.51917	0.000428588	XRCC3, BLM, DTL, SLF1, TIPIN, KIAA0101, SUV39H1, EGLN3, FOXO1, CHEK1, ATAD5, BRCA1, NABP1, MCM8, CDKN1A, UBR5, WDR76, H2AFX, MASTL, POLQ, TOP2A, UBE2T, UBE2E2	806	208	16792	2.30373	0.718616	0.0304543	0.767738
GOTERM_BP_DIRECT	GO:0007052~mitotic spindle organization	8	0.876232	0.000438097	CCNB1, STIL, SPC25, KIF11, PLK2, TTK, NDC80, AURKA	806	30	16792	5.55567	0.726424	0.03039	0.784708
GOTERM_BP_DIRECT	GO:0006977~DNA damage response, signal transduction by p53 class mediator resulting in cell cycle arrest	11	1.20482	0.000676935	CCNB1, E2F1, CDK1, CDKN1A, EP300, PLK2, E2F7, PCNA, AURKA, CDC25C, CDK2	806	62	16792	3.69631	0.865077	0.0455143	1.21006
GOTERM_BP_DIRECT	GO:0051726~regulation of cell cycle	16	1.75246	0.000871151	DTL, LIN9, PRR11, RBL1, KIAA0101, CDC25C, MYBL2, CDC25A, CCNB1, CCNE2, EP300, CCNB2, TRIM36, PLK1, MASTL, CABLES1	806	124	16792	2.68823	0.924073	0.0569073	1.55467
GOTERM_BP_DIRECT	GO:0034501~protein localization to kinetochore	5	0.547645	0.000872802	CDK1, MTBP, TTK, BUB1B, AURKB	806	10	16792	10.4169	0.924444	0.0557811	1.55759
GOTERM_BP_DIRECT	GO:0018105~peptidyl-serine phosphorylation	16	1.75246	0.000947142	CDC7, CLSPN, PRKCZ, CDK1, CSNK1G1, TTK, CDK2, DMPK, PLK2, PLK1, CAMK2D, MASTL, MAPK7, STK38L, DCLK1, MAP3K12	806	125	16792	2.66672	0.93937	0.0591148	1.68919
GOTERM_BP_DIRECT	GO:0048146~positive regulation of fibroblast proliferation	10	1.09529	0.000975874	CCNB1, E2F1, CDC6, CDKN1A, AGT, PDGFRA, PDGFD, DDR2, CCNA2, FN1	806	54	16792	3.8581	0.944315	0.0595979	1.74001
GOTERM_BP_DIRECT	GO:0010595~positive regulation of endothelial cell migration	9	0.985761	0.00139095	NRP1, AGT, VEGFA, ANGPT1, BCAS3, PROX1, FOXP1, ANXA3, KDR	806	46	16792	4.07617	0.983711	0.082201	2.4714
GOTERM_BP_DIRECT	GO:0035987~endodermal cell differentiation	7	0.766703	0.00148341	LAMB3, ITGA7, COL12A1, COL6A1, MMP15, MMP14, FN1	806	27	16792	5.40134	0.987614	0.0857178	2.63362
GOTERM_BP_DIRECT	GO:0007018~microtubule-based movement	12	1.31435	0.00162091	KIF23, KIF14, DYNC1I1, KIFC1, KIF2C, KIF4A, KIF11, KIF15, KIF18A, KIF20B, CENPE, KIF26B	806	81	16792	3.08648	0.991758	0.0915096	2.87439
GOTERM_BP_DIRECT	GO:0006296~nucleotide-excision repair, DNA incision, 5'-to lesion	8	0.876232	0.00165476	RFC5, POLD3, RPA2, RFC3, RFC4, RFC2, PCNA, RPA3	806	37	16792	4.50459	0.992545	0.0915866	2.93358
GOTERM_BP_DIRECT	GO:0007080~mitotic metaphase plate congression	8	0.876232	0.00165476	KIF14, CCNB1, KIFC1, KIF2C, CDCA8, KIF18A, CENPE, CEP55	806	37	16792	4.50459	0.992545	0.0915866	2.93358
GOTERM_BP_DIRECT	GO:0007049~cell cycle	22	2.40964	0.00178401	CKS1B, GMNN, LIN9, RBL1, TIPIN, SUV39H1, AURKA, CDC20, AURKB, CDKN3, ESCO2, BRCA1, SUV39H2, UHRF1, HMCN1, CCND3, HJURP, MAPK7, SIK1, CHAF1A, CHAF1B, CABLES1	806	217	16792	2.11218	0.994917	0.0965848	3.15925
GOTERM_BP_DIRECT	GO:0051310~metaphase plate congression	5	0.547645	0.00190488	FAM83D, KIF2C, CENPE, NDC80, GEM	806	12	16792	8.68073	0.996447	0.100949	3.36985
GOTERM_BP_DIRECT	GO:0033683~nucleotide-excision repair, DNA incision	8	0.876232	0.00194586	RFC5, POLD3, RPA2, RFC3, RFC4, RFC2, PCNA, RPA3	806	38	16792	4.38605	0.996853	0.101199	3.44115
GOTERM_BP_DIRECT	GO:0043615~astrocyte cell migration	4	0.438116	0.00196857	CCL2, MMP14, APCDD1, SCRIB	806	6	16792	13.8892	0.997058	0.100555	3.48065
GOTERM_BP_DIRECT	GO:0031572~G2 DNA damage checkpoint	6	0.657174	0.00212322	CLSPN, DTL, PLK1, CHEK1, BRCA1, NEK11	806	20	16792	6.25012	0.99814	0.106198	3.74918
GOTERM_BP_DIRECT	GO:0000079~regulation of cyclin-dependent protein serine/threonine kinase activity	8	0.876232	0.00227506	CCNE2, CDC6, CDKN1A, BLM, CDC25C, CDKN3, CCNA2, CDC25A	806	39	16792	4.27359	0.998814	0.11148	4.01217
GOTERM_BP_DIRECT	GO:1900264~positive regulation of DNA-directed DNA polymerase activity	4	0.438116	0.00332248	RFC5, RFC3, RFC4, RFC2	806	7	16792	11.905	0.999947	0.156106	5.80777
GOTERM_BP_DIRECT	GO:0048842~positive regulation of axon extension involved in axon guidance	4	0.438116	0.00332248	SEMA5A, MEGF8, NRP1, VEGFA	806	7	16792	11.905	0.999947	0.156106	5.80777
GOTERM_BP_DIRECT	GO:0006302~double-strand break repair	10	1.09529	0.00407705	BRCA2, MND1, BRIP1, H2AFX, PARP3, POLQ, BRCA1, FEN1, ESCO2, TRIP13	806	66	16792	3.15663	0.999994	0.185209	7.08165
GOTERM_BP_DIRECT	GO:0051439~regulation of ubiquitin-protein ligase activity involved in mitotic cell cycle	6	0.657174	0.00409041	CCNB1, CDK1, PLK1, FBXO5, CDC20, CDK2	806	23	16792	5.43489	0.999995	0.182963	7.10404
GOTERM_BP_DIRECT	GO:0090398~cellular senescence	6	0.657174	0.00409041	MAGEA2B, CDKN1A, TBX3, ID2, MAGEA2, H2AFX	806	23	16792	5.43489	0.999995	0.182963	7.10404
GOTERM_BP_DIRECT	GO:0006468~protein phosphorylation	36	3.94304	0.0042062	PRKCZ, CCL2, NEK2, CASK, AURKA, AURKB, PRKG1, DMPK, VRK1, SQSTM1, CAMK2D, BUB1, MLKL, PRKAA2, SIK1, STK38L, DCLK1, FYB, PIK3CG, TNIK, NEK10, RAF1, TRIO, MAPK10, PBK, NEK11, DAPK1, PLK4, PLK2, PLK1, DYRK1B, BUB1B, CPNE3, MERTK, MAP3K12, NRBP2	806	456	16792	1.64477	0.999996	0.184861	7.29804
GOTERM_BP_DIRECT	GO:0032508~DNA duplex unwinding	8	0.876232	0.00460808	GINS1, GINS2, DNA2, CDC45, BLM, BRIP1, MCM3, MCM5	806	44	16792	3.78795	0.999999	0.197769	7.96835
GOTERM_BP_DIRECT	GO:0007095~mitotic G2 DNA damage checkpoint	5	0.547645	0.00468233	CDK1, BLM, FANCI, SLF1, CCNA2	806	15	16792	6.94458	0.999999	0.197772	8.0917
GOTERM_BP_DIRECT	GO:0000076~DNA replication checkpoint	4	0.438116	0.00512739	CDC6, DNA2, CDC45, TIPIN	806	8	16792	10.4169	1	0.211475	8.82775
GOTERM_BP_DIRECT	GO:0051983~regulation of chromosome segregation	4	0.438116	0.00512739	KIF2C, MKI67, BUB1, AURKB	806	8	16792	10.4169	1	0.211475	8.82775
GOTERM_BP_DIRECT	GO:0070301~cellular response to hydrogen peroxide	9	0.985761	0.0055492	CDK1, OSER1, IMPACT, EZH2, PCNA, FOXO1, PDGFD, MAPK7, ECT2	806	57	16792	3.28954	1	0.223714	9.52023
GOTERM_BP_DIRECT	GO:0050918~positive chemotaxis	7	0.766703	0.00587404	SEMA5A, VEGFC, NRP1, VEGFA, ANGPT1, GPNMB, SCRIB	806	35	16792	4.16675	1	0.232057	10.0501
GOTERM_BP_DIRECT	GO:0006284~base-excision repair	7	0.766703	0.00587404	RPA2, DNA2, TDG, POLQ, PARP2, FEN1, RPA3	806	35	16792	4.16675	1	0.232057	10.0501
GOTERM_BP_DIRECT	GO:0007099~centriole replication	5	0.547645	0.00600921	SASS6, PLK4, CEP135, CEP152, CDK2	806	16	16792	6.51055	1	0.233639	10.2697
GOTERM_BP_DIRECT	GO:0009263~deoxyribonucleotide biosynthetic process	3	0.328587	0.00666686	RRM2, RRM1, RRM2B	806	3	16792	20.8337	1	0.252469	11.3311
GOTERM_BP_DIRECT	GO:0072092~ureteric bud invasion	3	0.328587	0.00666686	FMN1, SALL1, KIF26B	806	3	16792	20.8337	1	0.252469	11.3311
GOTERM_BP_DIRECT	GO:0031100~organ regeneration	8	0.876232	0.00668218	CDK1, CDKN1A, CCL2, MKI67, CCNA2, ANXA3, PPAT, PRPS1	806	47	16792	3.54617	1	0.249806	11.3557
GOTERM_BP_DIRECT	GO:0000723~telomere maintenance	7	0.766703	0.00676912	POLD3, RPA2, DNA2, DCLRE1B, ACD, PCNA, PARP3	806	36	16792	4.05101	1	0.2495	11.4951
GOTERM_BP_DIRECT	GO:0071897~DNA biosynthetic process	6	0.657174	0.0071014	TYMS, LIN9, PRIM2, POLA2, POLQ, TK1	806	26	16792	4.80779	1	0.256892	12.0259
GOTERM_BP_DIRECT	GO:0006336~DNA replication-independent nucleosome assembly	6	0.657174	0.0071014	HAT1, HIST1H4C, HIST1H4D, ASF1B, HIST2H4A, HIST2H4B	806	26	16792	4.80779	1	0.256892	12.0259
GOTERM_BP_DIRECT	GO:0051603~proteolysis involved in cellular protein catabolic process	8	0.876232	0.00750737	CTSL, CTSO, FAP, ADAMTS12, CTSB, CTSH, CPVL, CTSF	806	48	16792	3.47229	1	0.266253	12.6704
GOTERM_BP_DIRECT	GO:0071276~cellular response to cadmium ion	5	0.547645	0.00756431	MT1A, MT1H, MT1X, MT1G, MT1F	806	17	16792	6.12757	1	0.264846	12.7604
GOTERM_BP_DIRECT	GO:0007155~cell adhesion	35	3.83352	0.0080375	CCL2, CTNND2, CNTNAP3B, CASK, BCAM, NEO1, DDR2, CDH4, SEMA5A, ALCAM, LPXN, LAMB3, SORBS1, FAP, CNTNAP3, COL6A1, COL12A1, GPNMB, THBS2, FN1, ADAM23, PCDHB6, ACKR3, CERCAM, SSPN, TPBG, COL5A1, CTNNA2, ITGA9, RND3, LAMA4, ITGA6, ITGA7, HAS3, ADAM22	806	459	16792	1.58863	1	0.275723	13.5052
GOTERM_BP_DIRECT	GO:0010212~response to ionizing radiation	8	0.876232	0.0084055	NABP1, XRCC3, RFWD3, XRCC2, RRM1, H2AFX, RAD54L, BRCA1	806	49	16792	3.40143	1	0.283168	14.0803
GOTERM_BP_DIRECT	GO:0008284~positive regulation of cell proliferation	35	3.83352	0.00999239	PRKCZ, PRC1, TIPIN, TTK, EDNRB, PTK2, KRAS, PDGFD, DPP4, FN1, CDC7, KIF14, IRS2, TBX3, IL7, CRIP2, CDC20, PTGFR, PROX1, NTN1, IRS1, CDK2, KDR, SUZ12, TNS3, VEGFC, S100B, SFRP1, VEGFA, PDGFRA, KIF20B, HAS2, PBX1, CDCA7L, CTSH	806	466	16792	1.56477	1	0.323532	16.519
GOTERM_BP_DIRECT	GO:0010038~response to metal ion	4	0.438116	0.0102244	MT1A, MT2A, NDRG1, MT1X	806	10	16792	8.3335	1	0.326184	16.8701
GOTERM_BP_DIRECT	GO:0016572~histone phosphorylation	4	0.438116	0.0102244	CDK1, CDK2, MAP3K12, NEK11	806	10	16792	8.3335	1	0.326184	16.8701
GOTERM_BP_DIRECT	GO:0000281~mitotic cytokinesis	6	0.657174	0.0113913	KIF23, KIF4A, PLK1, NUSAP1, ANLN, CEP55	806	29	16792	4.31043	1	0.352395	18.6146
GOTERM_BP_DIRECT	GO:0031290~retinal ganglion cell axon guidance	5	0.547645	0.0114172	ALCAM, NRCAM, NRP1, SLIT2, EPHB2	806	19	16792	5.48256	1	0.349462	18.6529
GOTERM_BP_DIRECT	GO:1990138~neuron projection extension	5	0.547645	0.0114172	ALCAM, PRKCZ, IMPACT, AURKA, NRN1	806	19	16792	5.48256	1	0.349462	18.6529
GOTERM_BP_DIRECT	GO:0051298~centrosome duplication	5	0.547645	0.0114172	STIL, SASS6, BRCA2, CEP152, CDK2	806	19	16792	5.48256	1	0.349462	18.6529
GOTERM_BP_DIRECT	GO:0046602~regulation of mitotic centrosome separation	3	0.328587	0.0129103	KIF11, NEK2, CHEK1	806	4	16792	15.6253	1	0.381506	20.8337
GOTERM_BP_DIRECT	GO:0007094~mitotic spindle assembly checkpoint	5	0.547645	0.0137407	MAD2L1, PLK1, BUB1, TTK, BUB1B	806	20	16792	5.20844	1	0.396658	22.0225
GOTERM_BP_DIRECT	GO:0048511~rhythmic process	8	0.876232	0.0141151	KAT2B, EZH2, SUV39H1, PRKAA2, MAPK10, SIK1, TOP2A, SUV39H2	806	54	16792	3.08648	1	0.401187	22.553
GOTERM_BP_DIRECT	GO:0006325~chromatin organization	7	0.766703	0.0159779	SATB1, HIST1H1B, TAF5, EZH2, SUV39H1, ATAD2, TCF7L1	806	43	16792	3.39154	1	0.436749	25.1421
GOTERM_BP_DIRECT	GO:0031954~positive regulation of protein autophosphorylation	5	0.547645	0.0163437	VEGFC, VEGFA, NEK10, PDGFD, GPNMB	806	21	16792	4.96042	1	0.440263	25.6408
GOTERM_BP_DIRECT	GO:0071456~cellular response to hypoxia	11	1.20482	0.0166158	CCNB1, E2F1, STC2, S100B, SFRP1, VEGFA, SUV39H1, NDRG1, ANKRD1, CCNA2, SUV39H2	806	96	16792	2.3872	1	0.441828	26.0097
GOTERM_BP_DIRECT	GO:0008360~regulation of cell shape	14	1.53341	0.0170633	CDC7, CCL2, CSNK1G1, RHOU, KDR, PTK2, VRK1, BVES, S100B, ITGA7, VEGFA, LIMD1, CDC42EP4, FN1	806	140	16792	2.08337	1	0.44676	26.6127
GOTERM_BP_DIRECT	GO:0001833~inner cell mass cell proliferation	4	0.438116	0.01745	GINS1, NCAPG2, BRCA2, CHEK1	806	12	16792	6.94458	1	0.450384	27.13
GOTERM_BP_DIRECT	GO:0007077~mitotic nuclear envelope disassembly	7	0.766703	0.0177732	NDC1, CCNB1, CDK1, VRK1, CCNB2, PLK1, NUP205	806	44	16792	3.31446	1	0.45272	27.5598
GOTERM_BP_DIRECT	GO:0001934~positive regulation of protein phosphorylation	13	1.42388	0.0189116	EDNRB, DAB2, PTK2, KRAS, TNIK, CCND3, SQSTM1, VEGFA, PLA2G6, CLIP3, GPNMB, KDR, PLAUR	806	127	16792	2.13259	1	0.469834	29.0545
GOTERM_BP_DIRECT	GO:0035556~intracellular signal transduction	30	3.28587	0.019658	PRKCZ, GRIP1, PLCB4, TIAM2, MC1R, SQSTM1, MASTL, PRKAA2, SIK1, STK38L, RASA4, DCLK1, FYB, DEPDC7, TNIK, NUDT4, SOCS2, RAF1, DEPDC1, ECT2, NEK11, DAPK1, TNS3, AKAP6, CHN2, GUCY1B3, RGS9, MAP3K12, MELK, NRBP2	806	403	16792	1.5509	1	0.479272	30.0186
GOTERM_BP_DIRECT	GO:0000226~microtubule cytoskeleton organization	9	0.985761	0.0199561	GAS2L3, CDK1, PRKCZ, PTK2, SPECC1, MAP1A, MID1, TACC3, PHLDB2	806	71	16792	2.6409	1	0.480684	30.4002
GOTERM_BP_DIRECT	GO:0060718~chorionic trophoblast cell differentiation	3	0.328587	0.0208368	HTRA1, E2F7, E2F8	806	5	16792	12.5002	1	0.491874	31.516
GOTERM_BP_DIRECT	GO:0000727~double-strand break repair via break-induced replication	3	0.328587	0.0208368	CDC7, GINS2, CDC45	806	5	16792	12.5002	1	0.491874	31.516
GOTERM_BP_DIRECT	GO:0009157~deoxyribonucleoside monophosphate biosynthetic process	3	0.328587	0.0208368	TYMS, DCK, TK1	806	5	16792	12.5002	1	0.491874	31.516
GOTERM_BP_DIRECT	GO:0051321~meiotic cell cycle	6	0.657174	0.0219441	EXO1, NUMA1, NEK2, PSMC3IP, MNS1, H2AFX	806	34	16792	3.67654	1	0.506255	32.8952
GOTERM_BP_DIRECT	GO:0016233~telomere capping	5	0.547645	0.0224239	ACD, HIST1H4C, HIST1H4D, HIST2H4A, HIST2H4B	806	23	16792	4.52908	1	0.510157	33.4846
GOTERM_BP_DIRECT	GO:0001890~placenta development	6	0.657174	0.0246225	PTK2, HTRA1, E2F7, E2F8, ETNK2, CITED1	806	35	16792	3.5715	1	0.539877	36.1233
GOTERM_BP_DIRECT	GO:0006298~mismatch repair	6	0.657174	0.0246225	EXO1, POLD3, RPA2, PCNA, TDG, RPA3	806	35	16792	3.5715	1	0.539877	36.1233
GOTERM_BP_DIRECT	GO:0006283~transcription-coupled nucleotide-excision repair	9	0.985761	0.0249751	RFC5, POLD3, RPA2, RFC3, RFC4, EP300, RFC2, PCNA, RPA3	806	74	16792	2.53383	1	0.541282	36.5372
GOTERM_BP_DIRECT	GO:0007088~regulation of mitotic nuclear division	5	0.547645	0.0259155	MKI67, NEK2, KIF20B, FBXO5, CDC25C	806	24	16792	4.34036	1	0.55099	37.6287
GOTERM_BP_DIRECT	GO:0071732~cellular response to nitric oxide	4	0.438116	0.0268878	FOXO1, GUCY1B3, CCNA2, CDK2	806	14	16792	5.9525	1	0.560748	38.7385
GOTERM_BP_DIRECT	GO:0006352~DNA-templated transcription, initiation	6	0.657174	0.027502	TAF5, TAF4B, HIST1H4C, HIST1H4D, HIST2H4A, HIST2H4B	806	36	16792	3.47229	1	0.565361	39.43
GOTERM_BP_DIRECT	GO:0036297~interstrand cross-link repair	7	0.766703	0.0288296	RPA2, XRCC3, DCLRE1B, RAD51AP1, FANCI, UBE2T, RPA3	806	49	16792	2.97625	1	0.579081	40.8995
GOTERM_BP_DIRECT	GO:0001764~neuron migration	11	1.20482	0.0290743	NRCAM, MATN2, PTK2, NRP1, TUBB2B, MDGA1, PRKG1, NTN1, DCLK1, ASPM, KIRREL3	806	105	16792	2.18258	1	0.578581	41.1666
GOTERM_BP_DIRECT	GO:0007417~central nervous system development	12	1.31435	0.0291887	SH3GL3, NRCAM, NES, S100B, BTD, ADAM23, TPP1, RCAN1, ADAM22, PARK2, ALDH3A2, DCLK1	806	120	16792	2.08337	1	0.576445	41.2911
GOTERM_BP_DIRECT	GO:0071168~protein localization to chromatin	3	0.328587	0.0302709	PLK1, EZH2, ESCO2	806	6	16792	10.4169	1	0.586361	42.4566
GOTERM_BP_DIRECT	GO:0048478~replication fork protection	3	0.328587	0.0302709	BLM, TIPIN, BRCA2	806	6	16792	10.4169	1	0.586361	42.4566
GOTERM_BP_DIRECT	GO:0006303~double-strand break repair via nonhomologous end joining	8	0.876232	0.0305581	DCLRE1B, SETMAR, H2AFX, HIST1H4C, HIST1H4D, HIST2H4A, BRCA1, HIST2H4B	806	63	16792	2.64556	1	0.586336	42.7623
GOTERM_BP_DIRECT	GO:0032467~positive regulation of cytokinesis	6	0.657174	0.0305869	KIF23, KIF14, CDC6, KIF20B, AURKB, ECT2	806	37	16792	3.37845	1	0.583192	42.7928
GOTERM_BP_DIRECT	GO:0016032~viral process	23	2.51917	0.0309441	SATB1, MICB, KAT2B, TAF5, RBL1, SUV39H1, NFKBIA, HLA-C, ACKR3, HLA-B, CDC25C, SCRIB, KDR, RNGTT, NDC1, EP300, NUP205, PDGFRA, BUB1, H2AFX, CENPU, TCEB1, CCNA2	806	299	16792	1.6026	1	0.584037	43.1707
GOTERM_BP_DIRECT	GO:0043066~negative regulation of apoptotic process	32	3.50493	0.0313397	STIL, PRKCZ, MTDH, NFKBIA, FOXO1, AURKA, ASNS, EDNRB, PTK2, DAB2, SQSTM1, TGM2, ANGPT1, PRKAA2, KIF14, CDK1, TBX3, SOCS2, IL7, RAF1, PTGFR, KDR, PLAUR, CDKN1A, MAD2L1, SFRP1, PLK2, PLK1, TXNDC5, VEGFA, MAPK7, CTSH	806	455	16792	1.46523	1	0.58532	43.5862
GOTERM_BP_DIRECT	GO:0007596~blood coagulation	16	1.75246	0.0315249	HIST2H3A, HIST1H3J, ENPP4, HIST2H3C, HIST2H3D, PLAUR, IFNA5, HIST1H3A, TFPI, HIST1H3B, SERPINA1, HIST1H3D, PDGFD, HIST1H3F, HIST1H3G, PROS1	806	184	16792	1.81163	1	0.58411	43.7798
GOTERM_BP_DIRECT	GO:0019886~antigen processing and presentation of exogenous peptide antigen via MHC class II	10	1.09529	0.0321105	KIF23, DYNC1I1, CTSL, KIF2C, KIF4A, KIF11, KIF15, KIF18A, CENPE, CTSF	806	92	16792	2.26454	1	0.587574	44.3879
GOTERM_BP_DIRECT	GO:0043277~apoptotic cell clearance	4	0.438116	0.0324391	LRP1, TXNDC5, TGM2, MERTK	806	15	16792	5.55567	1	0.58802	44.7264
GOTERM_BP_DIRECT	GO:0000729~DNA double-strand break processing	4	0.438116	0.0324391	DNA2, BLM, SETMAR, BRCA1	806	15	16792	5.55567	1	0.58802	44.7264
GOTERM_BP_DIRECT	GO:0002042~cell migration involved in sprouting angiogenesis	4	0.438116	0.0324391	NRP1, VEGFA, SLIT2, KDR	806	15	16792	5.55567	1	0.58802	44.7264
GOTERM_BP_DIRECT	GO:0007076~mitotic chromosome condensation	4	0.438116	0.0324391	NCAPH, NCAPG, NUSAP1, SMC2	806	15	16792	5.55567	1	0.58802	44.7264
GOTERM_BP_DIRECT	GO:0042787~protein ubiquitination involved in ubiquitin-dependent protein catabolic process	14	1.53341	0.0325422	CDK1, ABTB2, AURKA, CDC20, AURKB, PARK2, CCNB1, UHRF1, MAD2L1, RNF165, PLK1, UBR5, BUB1B, TCEB1	806	153	16792	1.90636	1	0.585892	44.8321
GOTERM_BP_DIRECT	GO:0030574~collagen catabolic process	8	0.876232	0.0329478	CTSL, MRC2, COL12A1, COL6A1, MMP15, CTSB, MMP14, COL5A1	806	64	16792	2.60422	1	0.587217	45.2465
GOTERM_BP_DIRECT	GO:0001942~hair follicle development	6	0.657174	0.0338805	SOX21, LDB2, TNFRSF19, APCDD1, LGR5, FZD6	806	38	16792	3.28954	1	0.594349	46.1882
GOTERM_BP_DIRECT	GO:0046777~protein autophosphorylation	15	1.64294	0.0372891	TNIK, NEK2, TTK, AURKA, AURKB, DDR2, KDR, DAPK1, VRK1, PTK2, CAMK2D, PDGFRA, SIK1, MELK, MAP3K12	806	172	16792	1.8169	1	0.626954	49.5011
GOTERM_BP_DIRECT	GO:0045668~negative regulation of osteoblast differentiation	6	0.657174	0.0373859	ID2, SFRP1, LIMD1, TMEM64, CITED1, TOB1	806	39	16792	3.20519	1	0.624714	49.5923
GOTERM_BP_DIRECT	GO:0010569~regulation of double-strand break repair via homologous recombination	4	0.438116	0.0385383	RPA2, RAD51AP1, FIGN, CHEK1	806	16	16792	5.20844	1	0.632916	50.6664
GOTERM_BP_DIRECT	GO:2000045~regulation of G1/S transition of mitotic cell cycle	4	0.438116	0.0385383	BID, KIF14, E2F1, ID2	806	16	16792	5.20844	1	0.632916	50.6664
GOTERM_BP_DIRECT	GO:0051988~regulation of attachment of spindle microtubules to kinetochore	3	0.328587	0.0410502	NEK2, SPAG5, ECT2	806	7	16792	8.92875	1	0.653453	52.9329
GOTERM_BP_DIRECT	GO:0071679~commissural neuron axon guidance	3	0.328587	0.0410502	NRP1, VEGFA, EPHB2	806	7	16792	8.92875	1	0.653453	52.9329
GOTERM_BP_DIRECT	GO:0090267~positive regulation of mitotic cell cycle spindle assembly checkpoint	3	0.328587	0.0410502	XRCC3, MAD2L1, NDC80	806	7	16792	8.92875	1	0.653453	52.9329
GOTERM_BP_DIRECT	GO:0032466~negative regulation of cytokinesis	3	0.328587	0.0410502	E2F7, E2F8, AURKB	806	7	16792	8.92875	1	0.653453	52.9329
GOTERM_BP_DIRECT	GO:0085029~extracellular matrix assembly	3	0.328587	0.0410502	GPM6B, HAS2, HAS3	806	7	16792	8.92875	1	0.653453	52.9329
GOTERM_BP_DIRECT	GO:0007346~regulation of mitotic cell cycle	6	0.657174	0.0411053	CKS1B, CDKN1A, PLK1, FBXO5, SIK1, RPA3	806	40	16792	3.12506	1	0.65083	52.9815
GOTERM_BP_DIRECT	GO:0010508~positive regulation of autophagy	6	0.657174	0.0411053	SH3BP4, MTDH, PLK2, ATG7, FOXO1, PRKAA2	806	40	16792	3.12506	1	0.65083	52.9815
GOTERM_BP_DIRECT	GO:0030326~embryonic limb morphogenesis	6	0.657174	0.0411053	MEGF8, WDR19, ACD, DLX5, PRRX1, PBX1	806	40	16792	3.12506	1	0.65083	52.9815
GOTERM_BP_DIRECT	GO:0000122~negative regulation of transcription from RNA polymerase II promoter	46	5.03834	0.0412488	E2F1, CREBRF, TSHZ3, MTDH, IMPACT, E2F7, E2F8, EZH2, NR6A1, PRRX1, MAGEA2, FOXO1, ANKRD1, AURKB, CBX7, EDNRB, SQSTM1, HOMEZ, BHLHE41, NR2F1, HIST2H3A, SATB1, MAGEA2B, TBX3, HIST1H1B, RBL1, SUV39H1, PARK2, PROX1, FOXP1, HIST2H3C, MXD4, SUV39H2, HIST2H3D, SUZ12, UHRF1, NCOA2, EP300, ID2, PLK1, MTF2, SALL1, VEGFA, TDG, LRP8, TBL1X	806	720	16792	1.33104	1	0.649037	53.1078
GOTERM_BP_DIRECT	GO:0006890~retrograde vesicle-mediated transport, Golgi to ER	9	0.985761	0.042511	KIF23, KIF2C, KIF4A, KIF11, TMED3, KIF15, KIF18A, CENPE, RAB6B	806	82	16792	2.28663	1	0.657273	54.2053
GOTERM_BP_DIRECT	GO:0016358~dendrite development	5	0.547645	0.0429939	NRP1, PAK3, GRIP1, PRKG1, SYNGAP1	806	28	16792	3.72031	1	0.658465	54.6188
GOTERM_BP_DIRECT	GO:0000278~mitotic cell cycle	6	0.657174	0.0450406	XRCC2, PAK3, RRM1, CENPW, CENPE, PPP2R2B	806	41	16792	3.04884	1	0.672874	56.3324
GOTERM_BP_DIRECT	GO:0006310~DNA recombination	9	0.985761	0.0451587	EXO1, PAGR1, XRCC3, EID3, BLM, PSMC3IP, RAD54L, BRCA1, RPA3	806	83	16792	2.25908	1	0.670868	56.4294
GOTERM_BP_DIRECT	GO:2000114~regulation of establishment of cell polarity	4	0.438116	0.0451756	KIF20B, BCAS3, ARFGEF1, RUFY3	806	17	16792	4.90206	1	0.668046	56.4433
GOTERM_BP_DIRECT	GO:0007229~integrin-mediated signaling pathway	10	1.09529	0.0478588	ITGA9, PLP1, DAB2, PTK2, ITGA6, ADAM23, ITGA7, ADAMTS10, ADAMTS1, ADAM22	806	99	16792	2.10442	1	0.68668	58.5921
GOTERM_BP_DIRECT	GO:0051897~positive regulation of protein kinase B signaling	9	0.985761	0.0479124	SEMA5A, PIK3CG, PTK2, MEIS3, MTDH, MC1R, CHI3L1, ANGPT1, ARFGEF1	806	84	16792	2.23219	1	0.684198	58.634
GOTERM_BP_DIRECT	GO:0097421~liver regeneration	5	0.547645	0.0480503	TYMS, EZH2, PCNA, NFKBIA, AURKA	806	29	16792	3.59203	1	0.682392	58.7416
GOTERM_BP_DIRECT	GO:0007265~Ras protein signal transduction	8	0.876232	0.0498984	CDKN1A, KRAS, PLK2, SYNGAP1, CCNA2, NTN1, RALGDS, CDK2	806	70	16792	2.381	1	0.693606	60.1581
GOTERM_BP_DIRECT	GO:0021987~cerebral cortex development	7	0.766703	0.0507069	KIF14, LRP1, H2AFX, ARHGAP11B, LRP8, TACC3, ASPM	806	56	16792	2.60422	1	0.696762	60.7633
GOTERM_BP_DIRECT	GO:0050830~defense response to Gram-positive bacterium	9	0.985761	0.0507731	HIST1H2BC, HIST1H2BK, HIST1H2BE, HIST1H2BF, HIST2H2BE, HIST1H2BG, HIST1H2BI, HIST1H2BJ, HLA-E	806	85	16792	2.20593	1	0.694451	60.8125
GOTERM_BP_DIRECT	GO:0001556~oocyte maturation	4	0.438116	0.0523383	CCNB1, FBXO5, BRCA2, TRIP13	806	18	16792	4.62972	1	0.70295	61.958
GOTERM_BP_DIRECT	GO:0007413~axonal fasciculation	4	0.438116	0.0523383	SEMA5A, NRCAM, NRP1, EPHB2	806	18	16792	4.62972	1	0.70295	61.958
GOTERM_BP_DIRECT	GO:0036120~cellular response to platelet-derived growth factor stimulus	4	0.438116	0.0523383	CCL2, HAS2, PDGFD, CCNA2	806	18	16792	4.62972	1	0.70295	61.958
GOTERM_BP_DIRECT	GO:0071539~protein localization to centrosome	4	0.438116	0.0523383	STIL, NEDD1, SPAG5, AURKA	806	18	16792	4.62972	1	0.70295	61.958
GOTERM_BP_DIRECT	GO:0048169~regulation of long-term neuronal synaptic plasticity	4	0.438116	0.0523383	KRAS, AGT, SYNGAP1, SYNGR1	806	18	16792	4.62972	1	0.70295	61.958
GOTERM_BP_DIRECT	GO:0045653~negative regulation of megakaryocyte differentiation	4	0.438116	0.0523383	HIST1H4C, HIST1H4D, HIST2H4A, HIST2H4B	806	18	16792	4.62972	1	0.70295	61.958
GOTERM_BP_DIRECT	GO:0043524~negative regulation of neuron apoptotic process	12	1.31435	0.0524465	KIF14, NES, NRP1, KRAS, CCL2, XRCC2, LRP1, ANGPT1, PARK2, SYNGAP1, CITED1, NRBP2	806	132	16792	1.89398	1	0.700973	62.0361
GOTERM_BP_DIRECT	GO:0090037~positive regulation of protein kinase C signaling	3	0.328587	0.0530245	MC1R, VEGFA, PLA2G6	806	8	16792	7.81266	1	0.702313	62.4502
GOTERM_BP_DIRECT	GO:0085020~protein K6-linked ubiquitination	3	0.328587	0.0530245	PARK2, BRCA1, UBE2T	806	8	16792	7.81266	1	0.702313	62.4502
GOTERM_BP_DIRECT	GO:0051315~attachment of mitotic spindle microtubules to kinetochore	3	0.328587	0.0530245	KIF2C, CENPE, NDC80	806	8	16792	7.81266	1	0.702313	62.4502
GOTERM_BP_DIRECT	GO:0060236~regulation of mitotic spindle organization	3	0.328587	0.0530245	TPX2, PARP3, TACC3	806	8	16792	7.81266	1	0.702313	62.4502
GOTERM_BP_DIRECT	GO:0015889~cobalamin transport	3	0.328587	0.0530245	ABCC1, TCN2, TCN1	806	8	16792	7.81266	1	0.702313	62.4502
GOTERM_BP_DIRECT	GO:2000001~regulation of DNA damage checkpoint	3	0.328587	0.0530245	RPA2, RFWD3, WDR76	806	8	16792	7.81266	1	0.702313	62.4502
GOTERM_BP_DIRECT	GO:0002903~negative regulation of B cell apoptotic process	3	0.328587	0.0530245	IRS2, AURKB, FOXP1	806	8	16792	7.81266	1	0.702313	62.4502
GOTERM_BP_DIRECT	GO:0051256~mitotic spindle midzone assembly	3	0.328587	0.0530245	KIF23, KIF4A, AURKB	806	8	16792	7.81266	1	0.702313	62.4502
GOTERM_BP_DIRECT	GO:0016337~single organismal cell-cell adhesion	10	1.09529	0.0531572	NRCAM, IGSF5, MPZL2, ITGA6, ROPN1B, CTNND2, CSTA, NTN1, SCRIB, CTNNA2	806	101	16792	2.06275	1	0.700537	62.5448
GOTERM_BP_DIRECT	GO:0000077~DNA damage checkpoint	5	0.547645	0.0534207	E2F1, CLSPN, BRIP1, H2AFX, CHEK1	806	30	16792	3.47229	1	0.699687	62.7317
GOTERM_BP_DIRECT	GO:1904837~beta-catenin-TCF complex assembly	6	0.657174	0.0535636	EP300, HIST1H4C, HIST1H4D, HIST2H4A, TCF7L1, HIST2H4B	806	43	16792	2.90703	1	0.698013	62.8327
GOTERM_BP_DIRECT	GO:0001822~kidney development	9	0.985761	0.0537419	AGT, SALL1, VEGFA, MME, ADAMTS1, HAS2, RRM2B, PROX1, PPAT	806	86	16792	2.18028	1	0.696598	62.9584
GOTERM_BP_DIRECT	GO:0051056~regulation of small GTPase mediated signal transduction	12	1.31435	0.0572681	DEPDC7, TIAM2, ARHGAP19, TRIO, CHN2, RHOBTB1, ARHGAP11B, ARHGAP11A, RAP1GAP2, ECT2, FAM13A, RHOU	806	134	16792	1.86571	1	0.717501	65.3631
GOTERM_BP_DIRECT	GO:0006508~proteolysis	33	3.61446	0.0593842	ADAMTSL1, CPQ, OTUD6B, ADAMTS16, ADAMTS15, MME, C1R, C1S, HTRA1, TPP1, FAP, ADAMTS10, CFI, CASP1, DPP4, CPA6, CFB, ADAM23, MMP15, MMP14, CTSL, CBLB, SFRP1, CTSO, ADAMTS1, LRP8, ADAM22, CTSB, TBL1X, MST1L, CTSH, ADAMTS4, CTSF	806	500	16792	1.37503	1	0.728233	66.7346
GOTERM_BP_DIRECT	GO:0030335~positive regulation of cell migration	15	1.64294	0.0594194	SEMA5A, PTK2, DAB2, IRS2, ITGA6, VEGFA, PDGFRA, HAS2, CPNE3, PDGFD, MMP14, GPNMB, CTSH, RUFY3, KDR	806	184	16792	1.6984	1	0.725909	66.7569
GOTERM_BP_DIRECT	GO:0008045~motor neuron axon guidance	4	0.438116	0.060011	ALCAM, RNF165, SLIT2, FOXP1	806	19	16792	4.38605	1	0.727008	67.1308
GOTERM_BP_DIRECT	GO:0051276~chromosome organization	4	0.438116	0.060011	CDCA8, CENPW, GEM, RAD54L	806	19	16792	4.38605	1	0.727008	67.1308
GOTERM_BP_DIRECT	GO:0050771~negative regulation of axonogenesis	4	0.438116	0.060011	PTK2, SYNGAP1, RUFY3, EPHB2	806	19	16792	4.38605	1	0.727008	67.1308
GOTERM_BP_DIRECT	GO:0006473~protein acetylation	3	0.328587	0.0660546	KAT2B, EP300, FOXO1	806	9	16792	6.94458	1	0.759139	70.7298
GOTERM_BP_DIRECT	GO:0030071~regulation of mitotic metaphase/anaphase transition	3	0.328587	0.0660546	CDC6, PLK1, CENPE	806	9	16792	6.94458	1	0.759139	70.7298
GOTERM_BP_DIRECT	GO:0002480~antigen processing and presentation of exogenous peptide antigen via MHC class I, TAP-independent	3	0.328587	0.0660546	HLA-C, HLA-B, HLA-E	806	9	16792	6.94458	1	0.759139	70.7298
GOTERM_BP_DIRECT	GO:0030900~forebrain development	6	0.657174	0.0679815	E2F1, STIL, GNAO1, PCDH9, PRKG1, DCLK1	806	46	16792	2.71745	1	0.766903	71.7967
GOTERM_BP_DIRECT	GO:0001525~angiogenesis	17	1.86199	0.0706901	SAT1, PIK3CG, NRP1, CCL2, ACKR3, MMP14, MEIS1, KDR, EPHB2, NRCAM, VEGFC, PTK2, FAP, VEGFA, ANGPT1, BCAS3, FN1	806	223	16792	1.58822	1	0.778198	73.2345
GOTERM_BP_DIRECT	GO:0022617~extracellular matrix disassembly	8	0.876232	0.0715337	CTSL, LAMB3, HTRA1, GSN, MMP15, MMP14, FN1, ADAMTS4	806	76	16792	2.19303	1	0.779997	73.6679
GOTERM_BP_DIRECT	GO:0043547~positive regulation of GTPase activity	36	3.94304	0.0725282	CCL2, ARHGEF25, EZH2, ARHGAP19, ASAP3, FAM13A, ARFGEF1, RGS10, PTK2, TIAM2, CAMK2D, ANGPT1, ARHGAP11B, ARHGAP11A, BCAS3, RAP1GAP2, CDC42EP4, RASA4, DEPDC7, IRS2, GNAO1, GRIN2A, PSD3, TRIO, RGS17, DEPDC1, ECT2, IRS1, RALGDS, ITGA6, SFRP1, PDGFRA, RIN2, CHN2, RGS9, SYNGAP1	806	565	16792	1.32746	1	0.782478	74.1704
GOTERM_BP_DIRECT	GO:0032869~cellular response to insulin stimulus	8	0.876232	0.0756056	IRS2, KAT2B, CCL2, ENPP1, SORBS1, FOXO1, IRS1, PPAT	806	77	16792	2.16455	1	0.794427	75.6686
GOTERM_BP_DIRECT	GO:0002028~regulation of sodium ion transport	4	0.438116	0.076815	CAMK2D, NKAIN3, SIK1, DMPK	806	21	16792	3.96833	1	0.797585	76.2346
GOTERM_BP_DIRECT	GO:0097150~neuronal stem cell population maintenance	4	0.438116	0.076815	PRRX1, FOXO1, PROX1, ASPM	806	21	16792	3.96833	1	0.797585	76.2346
GOTERM_BP_DIRECT	GO:0051894~positive regulation of focal adhesion assembly	4	0.438116	0.076815	FMN1, SFRP1, VEGFA, KDR	806	21	16792	3.96833	1	0.797585	76.2346
GOTERM_BP_DIRECT	GO:0000910~cytokinesis	6	0.657174	0.0786728	KIF23, PRC1, ROPN1B, PLK1, BRCA2, ECT2	806	48	16792	2.60422	1	0.803423	77.0799
GOTERM_BP_DIRECT	GO:0031953~negative regulation of protein autophosphorylation	3	0.328587	0.0800122	ENPP1, IMPACT, MVP	806	10	16792	6.25012	1	0.8069	77.6716
GOTERM_BP_DIRECT	GO:0070365~hepatocyte differentiation	3	0.328587	0.0800122	E2F7, E2F8, PROX1	806	10	16792	6.25012	1	0.8069	77.6716
GOTERM_BP_DIRECT	GO:0007019~microtubule depolymerization	3	0.328587	0.0800122	KIF14, KIF2C, KIF18A	806	10	16792	6.25012	1	0.8069	77.6716
GOTERM_BP_DIRECT	GO:0035136~forelimb morphogenesis	3	0.328587	0.0800122	FMN1, TBX3, RNF165	806	10	16792	6.25012	1	0.8069	77.6716
GOTERM_BP_DIRECT	GO:0006268~DNA unwinding involved in DNA replication	3	0.328587	0.0800122	MCM4, TOP2A, MCM6	806	10	16792	6.25012	1	0.8069	77.6716
GOTERM_BP_DIRECT	GO:0007411~axon guidance	13	1.42388	0.0804978	MATN2, NRP1, NEO1, CDH4, NTN1, SLIT2, EPHB2, PTK2, KRAS, DLX5, B3GNT2, TUBB3, KIF26B	806	159	16792	1.70339	1	0.806794	77.8826
GOTERM_BP_DIRECT	GO:0031145~anaphase-promoting complex-dependent catabolic process	8	0.876232	0.0841487	CCNB1, CDK1, MAD2L1, PLK1, BUB1B, AURKA, CDC20, AURKB	806	79	16792	2.10975	1	0.819244	79.4093
GOTERM_BP_DIRECT	GO:0014070~response to organic cyclic compound	6	0.657174	0.0843368	EDNRB, CDK1, MKI67, SFRP1, EPHX1, MMP14	806	49	16792	2.55107	1	0.817936	79.4852
GOTERM_BP_DIRECT	GO:0042752~regulation of circadian rhythm	6	0.657174	0.0843368	ID2, EZH2, PRKAA2, MAPK10, TOP2A, PROX1	806	49	16792	2.55107	1	0.817936	79.4852
GOTERM_BP_DIRECT	GO:0031648~protein destabilization	5	0.547645	0.0848634	GSN, PLK1, PARK2, CHFR, CTSH	806	35	16792	2.97625	1	0.817934	79.6963
GOTERM_BP_DIRECT	GO:0010165~response to X-ray	4	0.438116	0.0859065	CDKN1A, XRCC2, BLM, BRCA2	806	22	16792	3.78795	1	0.819885	80.1083
GOTERM_BP_DIRECT	GO:0043065~positive regulation of apoptotic process	21	2.30011	0.0859492	BID, GRIN2A, TRIO, FOXO1, ANKRD1, ECT2, SCRIB, SLIT2, JMY, IFIT2, ITGA6, TIAM2, SFRP1, S100B, SQSTM1, ATG7, MLLT11, TGM2, CLIP3, TOP2A, MELK	806	300	16792	1.45836	1	0.818056	80.125
GOTERM_BP_DIRECT	GO:0030198~extracellular matrix organization	15	1.64294	0.0890804	PRDX4, VIT, DDR2, ABI3BP, COL5A1, KDR, ITGA9, LAMB3, LAMA4, PTK2, BGN, ITGA6, ITGA7, COL6A1, FN1	806	196	16792	1.59442	1	0.827586	81.3141
GOTERM_BP_DIRECT	GO:0010506~regulation of autophagy	6	0.657174	0.0902096	EP300, PARK2, RRAGD, CASP1, ITPR1, DAPK1	806	50	16792	2.50005	1	0.829659	81.7262
GOTERM_BP_DIRECT	GO:0090307~mitotic spindle assembly	5	0.547645	0.0920336	KIFC1, KIF11, NEK2, TPX2, MYBL2	806	36	16792	2.89358	1	0.834064	82.3738
GOTERM_BP_DIRECT	GO:0051128~regulation of cellular component organization	2	0.219058	0.0935835	STK38L, COL5A1	806	2	16792	20.8337	1	0.837409	82.907
GOTERM_BP_DIRECT	GO:0090259~regulation of retinal ganglion cell axon guidance	2	0.219058	0.0935835	NRP1, VEGFA	806	2	16792	20.8337	1	0.837409	82.907
GOTERM_BP_DIRECT	GO:0038190~VEGF-activated neuropilin signaling pathway	2	0.219058	0.0935835	NRP1, VEGFA	806	2	16792	20.8337	1	0.837409	82.907
GOTERM_BP_DIRECT	GO:0090288~negative regulation of cellular response to growth factor stimulus	2	0.219058	0.0935835	CASK, SLIT2	806	2	16792	20.8337	1	0.837409	82.907
GOTERM_BP_DIRECT	GO:0009186~deoxyribonucleoside diphosphate metabolic process	2	0.219058	0.0935835	RRM2, RRM2B	806	2	16792	20.8337	1	0.837409	82.907
GOTERM_BP_DIRECT	GO:0036018~cellular response to erythropoietin	2	0.219058	0.0935835	MT2A, MT1X	806	2	16792	20.8337	1	0.837409	82.907
GOTERM_BP_DIRECT	GO:0007057~spindle assembly involved in female meiosis I	2	0.219058	0.0935835	FBXO5, AURKA	806	2	16792	20.8337	1	0.837409	82.907
GOTERM_BP_DIRECT	GO:0032877~positive regulation of DNA endoreduplication	2	0.219058	0.0935835	E2F7, E2F8	806	2	16792	20.8337	1	0.837409	82.907
GOTERM_BP_DIRECT	GO:0000022~mitotic spindle elongation	2	0.219058	0.0935835	KIF23, PRC1	806	2	16792	20.8337	1	0.837409	82.907
GOTERM_BP_DIRECT	GO:0060931~sinoatrial node cell development	2	0.219058	0.0935835	BVES, TBX3	806	2	16792	20.8337	1	0.837409	82.907
GOTERM_BP_DIRECT	GO:1902336~positive regulation of retinal ganglion cell axon guidance	2	0.219058	0.0935835	NRP1, VEGFA	806	2	16792	20.8337	1	0.837409	82.907
GOTERM_BP_DIRECT	GO:0031571~mitotic G1 DNA damage checkpoint	3	0.328587	0.0947785	RPA2, RFWD3, CDK2	806	11	16792	5.68193	1	0.839501	83.3076
GOTERM_BP_DIRECT	GO:0033628~regulation of cell adhesion mediated by integrin	3	0.328587	0.0947785	PIK3CG, LPXN, PTK2	806	11	16792	5.68193	1	0.839501	83.3076
GOTERM_BP_DIRECT	GO:0016239~positive regulation of macroautophagy	4	0.438116	0.0954289	SQSTM1, ATG7, PRKAA2, KDR	806	23	16792	3.62326	1	0.839795	83.5219
GOTERM_BP_DIRECT	GO:0035924~cellular response to vascular endothelial growth factor stimulus	4	0.438116	0.0954289	NRP1, VEGFA, MT1G, KDR	806	23	16792	3.62326	1	0.839795	83.5219
GOTERM_BP_DIRECT	GO:0071277~cellular response to calcium ion	6	0.657174	0.096288	KCNH1, SYT1, CAMK2D, CPNE3, ECT2, RASA4	806	51	16792	2.45103	1	0.840755	83.801
GOTERM_BP_DIRECT	GO:0098609~cell-cell adhesion	19	2.08105	0.0991708	COBLL1, HIST1H3J, VAPA, DIAPH3, ANLN, TMEM47, CCNB2, KIAA1524, HIST1H3A, HIST1H3B, TMOD3, HIST1H3D, NDRG1, TMPO, HIST1H3F, PHLDB2, HIST1H3G, AHNAK, EPN2	806	271	16792	1.46067	1	0.847978	84.7053

## Sheet: KEGG
Category	Term	Count	%	PValue	Genes	List Total	Pop Hits	Pop Total	Fold Enrichment	Bonferroni	Benjamini	FDR
KEGG_PATHWAY	hsa05322:Systemic lupus erythematosus	41	4.49069	1.29584e-19	HIST1H2AB, HIST2H2AA3, HIST2H2AA4, HIST1H2AG, HIST1H2AD, HIST1H2AE, C1R, C1S, HIST2H4A, HIST2H4B, HIST2H2AB, HIST1H2BN, HIST1H2BK, HIST1H2BL, HIST1H2BI, HIST1H2BJ, H2AFZ, H2AFX, HIST1H4C, HIST1H4D, HIST2H3A, HIST1H3J, HIST1H2BB, HIST1H2BC, HIST1H2BE, HIST1H2BF, HIST1H2BG, HIST1H2BH, GRIN2A, HIST2H3C, HIST2H3D, HIST2H2BE, HIST2H2BF, HIST1H3A, HIST1H3B, HIST1H2AI, HIST1H3D, HIST1H3F, HIST1H2AM, HIS…	382	134	6879	5.50987	3.33031e-17	3.33031e-17	1.69073e-16
KEGG_PATHWAY	hsa05034:Alcoholism	44	4.81928	2.73138e-17	HIST1H2AB, HIST2H2AA3, HIST2H2AA4, HIST1H2AG, HIST1H2AD, HIST1H2AE, HAT1, HIST2H4A, HIST2H4B, HIST2H2AB, KRAS, HIST1H2BN, HIST1H2BK, HIST1H2BL, HIST1H2BI, HIST1H2BJ, H2AFZ, H2AFX, HIST1H4C, HIST1H4D, HIST2H3A, HIST1H3J, HIST1H2BB, HIST1H2BC, GNAO1, HIST1H2BE, HIST1H2BF, HIST1H2BG, HIST1H2BH, GRIN2A, RAF1, HIST2H3C, HIST2H3D, HIST2H2BE, HIST2H2BF, HIST1H3A, HIST1H3B, HIST1H2AI, GNB4, HIST1H3D, HIS…	382	177	6879	4.47653	7.01965e-15	3.50983e-15	3.56374e-14
KEGG_PATHWAY	hsa03030:DNA replication	18	1.97152	9.98763e-13	POLA2, MCM3, MCM4, MCM5, RPA3, MCM6, RFC5, POLD3, PRIM1, RPA2, DNA2, RFC3, RFC4, POLE2, RFC2, PRIM2, PCNA, FEN1	382	36	6879	9.00393	2.5668e-10	8.55601e-11	1.30311e-09
KEGG_PATHWAY	hsa04110:Cell cycle	30	3.28587	1.64777e-11	E2F1, TTK, CHEK1, CCNE2, CDC45, BUB1, ORC6, CCNA2, ORC1, CDC7, CDC6, CDK1, RBL1, CDC20, CDC25C, MCM3, MCM4, CDK2, CDC25A, MCM5, MCM6, CCNB1, CDKN1A, MAD2L1, CCNB2, EP300, CCND3, PLK1, PCNA, BUB1B	382	124	6879	4.35674	4.23477e-09	1.05869e-09	2.14991e-08
KEGG_PATHWAY	hsa05203:Viral carcinogenesis	37	4.05257	3.72674e-10	TRAF1, NFKBIA, CHEK1, HIST2H4A, SCRIB, HIST2H4B, CCNE2, KRAS, HIST1H2BN, HIST1H2BK, GSN, HIST1H2BL, HIST1H2BI, HIST1H2BJ, HIST1H4C, HIST1H4D, CCNA2, PIK3CG, CDK1, HIST1H2BB, HIST1H2BC, KAT2B, HIST1H2BE, HIST1H2BF, HIST1H2BG, RBL1, HIST1H2BH, HLA-C, CDC20, HLA-B, HLA-E, CDK2, CDKN1A, EP300, CCND3, HIST2H2BE, HIST2H2BF	382	205	6879	3.2502	9.57773e-08	1.91555e-08	4.86243e-07
KEGG_PATHWAY	hsa03430:Mismatch repair	9	0.985761	1.93351e-05	EXO1, RFC5, POLD3, RPA2, RFC3, RFC4, RFC2, PCNA, RPA3	382	23	6879	7.04655	0.00495684	0.000827852	0.0252243
KEGG_PATHWAY	hsa04978:Mineral absorption	11	1.20482	0.000109795	MT1M, MT1A, SLC30A1, MT2A, MT1B, STEAP2, MT1H, STEAP1, MT1X, MT1G, MT1F	382	44	6879	4.50196	0.0278245	0.00402316	0.143159
KEGG_PATHWAY	hsa03440:Homologous recombination	8	0.876232	0.000816205	POLD3, RPA2, XRCC3, XRCC2, BLM, BRCA2, RAD54L, RPA3	382	29	6879	4.96768	0.189295	0.0258903	1.05971
KEGG_PATHWAY	hsa04914:Progesterone-mediated oocyte maturation	14	1.53341	0.000911662	PIK3CG, CCNB1, CDK1, MAD2L1, CCNB2, KRAS, PLK1, BUB1, RAF1, MAPK10, CDC25C, CCNA2, CDC25A, CDK2	382	87	6879	2.89782	0.208958	0.0257087	1.18297
KEGG_PATHWAY	hsa04068:FoxO signaling pathway	18	1.97152	0.001091	PIK3CG, GABARAPL1, IRS2, RAF1, FOXO1, MAPK10, IRS1, CDK2, CCNB1, PLK4, CDKN1A, CCNB2, EP300, KRAS, PLK2, PLK1, FOXG1, PRKAA2	382	134	6879	2.41897	0.244625	0.0276642	1.41416
KEGG_PATHWAY	hsa05215:Prostate cancer	13	1.42388	0.00314618	E2F1, PIK3CG, FOXO1, NFKBIA, RAF1, TCF7L1, CDK2, CCNE2, CDKN1A, EP300, KRAS, PDGFRA, PDGFD	382	88	6879	2.66025	0.555073	0.0709774	4.02805
KEGG_PATHWAY	hsa04115:p53 signaling pathway	11	1.20482	0.00351852	BID, CCNB1, CCNE2, CDK1, CDKN1A, CCNB2, CCND3, RRM2, CHEK1, RRM2B, CDK2	382	67	6879	2.95651	0.595803	0.072709	4.4947
KEGG_PATHWAY	hsa03420:Nucleotide excision repair	9	0.985761	0.00385598	RFC5, POLD3, RPA2, RFC3, RFC4, POLE2, RFC2, PCNA, RPA3	382	47	6879	3.44831	0.6295	0.0735332	4.91583
KEGG_PATHWAY	hsa05200:Pathways in cancer	35	3.83352	0.00591098	E2F1, BID, TRAF1, CKS1B, LPAR4, EGLN3, NFKBIA, FOXO1, TCF7L1, CCNE2, EDNRB, PTK2, LAMB3, PLCB4, KRAS, FN1, PIK3CG, BRCA2, RAF1, MAPK10, CDK2, RALGDS, CTNNA2, FZD6, DAPK1, VEGFC, LAMA4, CDKN1A, CBLB, EP300, ITGA6, VEGFA, PDGFRA, GNB4, TCEB1	382	393	6879	1.60375	0.782081	0.103118	7.44357
KEGG_PATHWAY	hsa05222:Small cell lung cancer	12	1.31435	0.00688139	PIK3CG, TRAF1, E2F1, CCNE2, CKS1B, LAMA4, PTK2, LAMB3, ITGA6, NFKBIA, CDK2, FN1	382	85	6879	2.54229	0.830454	0.111578	8.61552
KEGG_PATHWAY	hsa04114:Oocyte meiosis	14	1.53341	0.00805577	CCNE2, CCNB1, CDK1, MAD2L1, CCNB2, PLK1, BUB1, CAMK2D, FBXO5, AURKA, CDC20, CDC25C, ITPR1, CDK2	382	111	6879	2.27126	0.874909	0.121834	10.0155
KEGG_PATHWAY	hsa03460:Fanconi anemia pathway	9	0.985761	0.00814221	RPA2, BLM, FANCI, BRCA2, BRIP1, RMI1, BRCA1, UBE2T, RPA3	382	53	6879	3.05794	0.87768	0.116262	10.1177
KEGG_PATHWAY	hsa03410:Base excision repair	7	0.766703	0.00859521	POLD3, POLE2, PCNA, TDG, PARP3, PARP2, FEN1	382	33	6879	3.81985	0.89123	0.115958	10.6519
KEGG_PATHWAY	hsa04151:PI3K-Akt signaling pathway	31	3.3954	0.00883288	LPAR4, CCNE2, PTK2, LAMB3, KRAS, IFNA5, COL6A1, ANGPT1, PDGFD, PRKAA2, PPP2R2B, THBS2, FN1, PIK3CG, IL7, RAF1, IRS1, COL5A1, BRCA1, CDK2, KDR, ITGA9, VEGFC, CDKN1A, LAMA4, CCND3, ITGA6, VEGFA, ITGA7, PDGFRA, GNB4	382	345	6879	1.6181	0.89773	0.113086	10.9309
KEGG_PATHWAY	hsa04540:Gap junction	12	1.31435	0.00890474	CDK1, KRAS, PLCB4, TUBB2B, PDGFRA, RAF1, GUCY1B3, PDGFD, MAPK7, PRKG1, ITPR1, TUBB3	382	88	6879	2.45562	0.899618	0.108579	11.0151
KEGG_PATHWAY	hsa00240:Pyrimidine metabolism	13	1.42388	0.0095781	POLD3, PRIM1, NME5, TYMS, POLE2, RRM2, RRM1, PRIM2, DCK, POLA2, RRM2B, NT5E, TK1	382	101	6879	2.31784	0.915705	0.111111	11.8007
KEGG_PATHWAY	hsa04510:Focal adhesion	20	2.19058	0.0194142	PIK3CG, RAF1, MAPK10, COL5A1, KDR, ITGA9, VEGFC, LAMB3, LAMA4, PTK2, CCND3, ITGA6, PAK3, ITGA7, VEGFA, PDGFRA, COL6A1, PDGFD, THBS2, FN1	382	206	6879	1.74834	0.993517	0.20469	22.57
KEGG_PATHWAY	hsa05202:Transcriptional misregulation in cancer	17	1.86199	0.0222236	TRAF1, HIST2H3A, HIST1H3J, FOXO1, GRIA3, MEIS1, HIST2H3C, HIST2H3D, PTK2, CDKN1A, ID2, HIST1H3A, HIST1H3B, HIST1H3D, PBX1, HIST1H3F, HIST1H3G	382	167	6879	1.83313	0.996899	0.222075	25.4149
KEGG_PATHWAY	hsa00230:Purine metabolism	17	1.86199	0.0341426	ENPP1, ENPP4, DCK, AK5, POLA2, RRM2B, PPAT, POLD3, PRIM1, NME5, POLE2, RRM2, RRM1, PRIM2, GUCY1B3, NT5E, PRPS1	382	176	6879	1.73939	0.999867	0.310644	36.4443
KEGG_PATHWAY	hsa04730:Long-term depression	8	0.876232	0.046649	GNAO1, KRAS, PLCB4, RAF1, GRIA3, GUCY1B3, PRKG1, ITPR1	382	60	6879	2.40105	0.999995	0.388046	46.3829
KEGG_PATHWAY	hsa04512:ECM-receptor interaction	10	1.09529	0.0505245	ITGA9, LAMA4, LAMB3, ITGA6, ITGA7, COL6A1, THBS2, COL5A1, FN1, HMMR	382	87	6879	2.06987	0.999998	0.400988	49.1581
KEGG_PATHWAY	hsa04919:Thyroid hormone signaling pathway	12	1.31435	0.052963	PIK3CG, SLC16A2, KAT2B, KRAS, NCOA2, PLCB4, EP300, DIO2, RAF1, FOXO1, RCAN1, RCAN2	382	115	6879	1.87908	0.999999	0.404271	50.8356
KEGG_PATHWAY	hsa05212:Pancreatic cancer	8	0.876232	0.0667033	PIK3CG, E2F1, KRAS, VEGFA, BRCA2, RAF1, MAPK10, RALGDS	382	65	6879	2.21635	1	0.469331	59.371
KEGG_PATHWAY	hsa05166:HTLV-I infection	21	2.30011	0.069787	E2F1, PIK3CG, KAT2B, NRP1, NFKBIA, CHEK1, HLA-C, CDC20, HLA-B, HLA-E, FZD6, POLD3, CDKN1A, EP300, KRAS, MAD2L1, CCND3, POLE2, PCNA, PDGFRA, BUB1B	382	254	6879	1.48884	1	0.473286	61.0881
KEGG_PATHWAY	hsa04142:Lysosome	12	1.31435	0.0711285	LAPTM4B, CTSL, CD68, NPC2, TPP1, CTSO, HEXA, SUMF1, CTSB, CTSH, IDUA, CTSF	382	121	6879	1.7859	1	0.46852	61.8139
KEGG_PATHWAY	hsa05211:Renal cell carcinoma	8	0.876232	0.0712517	PIK3CG, KRAS, EP300, PAK3, VEGFA, EGLN3, RAF1, TCEB1	382	66	6879	2.18277	1	0.458168	61.88
KEGG_PATHWAY	hsa05219:Bladder cancer	6	0.657174	0.0741058	E2F1, CDKN1A, KRAS, VEGFA, RAF1, DAPK1	382	41	6879	2.6353	1	0.461177	63.3805
KEGG_PATHWAY	hsa04610:Complement and coagulation cascades	8	0.876232	0.0859768	CFB, TFPI, C1R, SERPINA1, CFI, C1S, PROS1, PLAUR	382	69	6879	2.08787	1	0.503477	69.0548

## Sheet: Network
© 2000-2022 QIAGEN. All rights reserved.
ID	Molecules in Network	Score	Focus Molecules	Top Diseases and Functions
1	ABCA13,ACSS3,AHNAK,ANLN,ASNS,AUNIP,AURKA,CABLES1,CDK2,CEP55,CSE1L,CYB5R2,ECT2,FAT3,FBXL7,FIGN,FOXP1,GSN,H2BC21,HMMR,IDUA,IGF2BP3,Importin alpha,KIF23,KPNA2,LRRC39,PHGDH,RNASET2,RNGTT,SHCBP1,SPECC1,SYNPO,TMEM64,TMOD3,TRIP13	54	34	[Cancer, Hematological Disease, Immunological Disease]
2	ABTB2,ALDH3A2,ATP13A3,CACHD1,CREBRF,DIAPH3,EGLN3,GPC4,H2BC7,IFFO2,JPH1,KIF14,KRAS,LMNB1,LRMDA,MTORC1,PCDH9,PLP1,PRC1,REEP1,REEP2,REEP5,SLC1A5,SLC27A6,SLC7A5,SORCS2,SQSTM1,STOX2,TMPO,TMTC2,VAPA,VIRMA,VPS51,WDR41,ZCCHC24	54	34	[Amino Acid Metabolism, Hereditary Disorder, Small Molecule Biochemistry]
3	ASPM,BFSP1,BUB1,CALCOCO1,CCAN,CCL2,CDC20,CENPE,CENPI,CENPK,CENPM,CENPN,CENPU,CENPW,DEPDC1,DSN1,E3 cofactor-E3 ring-target,KNL1,KNTC1,LYRM4,MASTL,Ndc80,NDC80,NEK2,NUF2,PLBD2,RZZ,SKA,SKA1,SPAG5,SPC25,TRIM36,ZC2HC1A,ZWILCH,ZWINT	43	30	[Cell Cycle, Cellular Assembly and Organization, DNA Replication, Recombination, and Repair]
4	ANKRD1,Ap1,BTD,C1orf94,CBX7,CDCA7L,CFAP20,CPVL,FARS2,Hdac,HELLS,histone-lysine N-methyltransferase,HJURP,HOMEZ,HOXD4,HP1,LIMD1,MEIS1,MIS18A,MTF2,MYO1D,NEXN,PBX1,PCDHB5,PPP2R2B,PRC2,RFX2,RMDN1,SERTAD4,SUV39H1,SUV39H2,SUZ12,TBX3,ZNF250,ZNF76	43	30	[Cell Morphology, Connective Tissue Development and Function, Connective Tissue Disorders]
5	ADAMTSL1,APCDD1,B3GLCT,BCAS3,CDCA2,EID3,Gamma tubulin,H1-0,H1-5,H2AC13,H2AC21,H2AC4,H2BC18,H2BC3,H2BC9,H3C1,Importin beta,KIF2C,KIF4A,MOCS1,NCAPG,NCAPG2,NCAPH,PRR11,PRSS35,PTPase,RAPH1,RRP12,SH3GL3,SMC2,SRC (family),SYNJ2,Ve Cadherin,ZNF512,ZNF724	43	30	[Cell Cycle, DNA Replication, Recombination, and Repair, Gene Expression]
6	ADAM22,ADAM23,ADAMTS1,ADAMTS12,ADAMTS15,ADAMTS16,ADAMTS4,AGT,ANKS1B,ANXA3,CASK,CEP78,CFI,Collagen type IV,COX6C,CPA6,DCLK1,FAM110B,Gpcr,GRIN2A,H2BC13,KIFC1,KIRREL3,Laminin (complex),MAGI2,MDGA1,MEIS3,MELK,Metalloprotease,MME,NREP,NUMA1,NUSAP1,SH3BP4,Tnf (family)	43	30	[Cancer, Gastrointestinal Disease, Organismal Injury and Abnormalities]
7	ARHGAP19,AURKB,BICC1,CCNA2,Cdc2,CDC25A,CDC25C,CDK1,CDK1-Cyclin A,CDKN1A,CEP128,CEP135,CEP152,COBLL1,Cyclin A,Cyclin B,DLGAP5,KIF11,Lefty,LMO3,NDC1,NEDD1,NT5DC3,NUP205,PLK1,SASS6,SORBS1,SYNPO2,TCN2,TNS3,TOB1,TTK,UBR5,VPS13B,ZGRF1	43	30	[Cell Cycle, Cellular Assembly and Organization, Nutritional Disease]
8	ACSL5,ARFGEF1,BTG3,Cadherin,CD3 group,CHPT1,CTNNA2,CTNND2,DAB2,ERK,ETS,FBXL5,FBXO44,FKBP14,GLDN,HAS3,IGFBP6,LPCAT2,LRRC8B,LY6E,MAP1A,MBOAT7,NOSTRIN,NR6A1,NRCAM,SLC30A1,SMAD1/5,SPAG17,STS,SUMF1,SYNGR1,TCF,TCF7L1,TRPM3,VitaminD3-VDR-RXR	39	28	[Cell Morphology, Cell-To-Cell Signaling and Interaction, Cellular Assembly and Organization]
9	26s Proteasome,ACD,AFF3,Alp,CERCAM,CHI3L1,CHSY3,CIP2A,CNTNAP3B,CRBN,CYP4V2,DCLRE1B,DNAI4,FAP,FOXO1,GLMP,growth factor,HTRA1,IRS1,MAP1LC3,MICB,MNS1,MTDH,NEO1,Pgk,PLAUR,PNPLA2,PRDX4,PRKAA,Proinsulin,SDK1,Serine Protease,SERPINA1,TXNDC5,ZNF503	36	27	[Lipid Metabolism, Molecular Transport, Small Molecule Biochemistry]
10	AKAP6,Alpha 1 antitrypsin,ASAP3,calpain,Cathepsin,CNTNAP3,Collagen type V,CPNE3,CSTA,CTSF,CTSH,CTSL,CTSO,DEPDC7,ENTPD7,FAM111A,FAM111B,JMJD8,Jnk,KIF26B,KLHL24,LAPTM4B,LDH (family),Lysosomal Protease,MLPH,MRC2,OSBP2,PRKD,PRXL2A,RHOU,TACC3,TMEM169,TPP1,TRAF,TSPAN2	34	26	[Post-Translational Modification, Protein Degradation, Protein Synthesis]
11	ASF1B,C18orf54,CAF-1,DNA-methyltransferase,FN1,GFUS,H2AF,H2AZ1,H2BC10,H2BC11,H2BC12,H2BC4,H3C13,H3C15,H3C7,H4C3,H4C4,Hat,HAT1,HISTONE,histone deacetylase,Histone H2b,NEK11,PARP12,PARP2,PARP3,pentosyltransferase,PTBP3,RRAGD,TAF5,TBL1X,Top2,UHRF1,WDR76,ZNF483	34	26	[Cellular Assembly and Organization, Cellular Development, DNA Replication, Recombination, and Repair]
12	BHLHE41,C6orf141,CDC6,DNA Polymerase,E2f,ESCO2,IMPACT,KIF15,KIF18A,KIF20B,LRCH2,Mcm,MCM3,MCM4,MCM5,MCM6,MCM8,MMS22L,Neuropilin,NPL,ORC,ORC-CDC45-CDT1-MCM-RPA,ORC1,ORC6,plus-end-directed kinesin ATPase,Prereplicative Complex,RC,RGS9,SHISA2,STIL,STK38L,TRAIP,VCPIP1,Vegf,WDR19	32	25	[Connective Tissue Disorders, Developmental Disorder, Gastrointestinal Disease]
13	(BRCA1-BRCA2-MRN)-RAD51-RAD52-RAD54-RPA,BLM,BRCA1-BRCA2-MRN,BRCA2,BRIP1,CHFR,ENO4,Enolase,EXO1,Fanc,FANCI,GPX3,Homologous repair,KRTAP2-3/KRTAP2-4,LPXN,MRE11,MRN,PLEKHH2,PLSCR4,Pmca,PTK2,RAD54L,RFC4,RMI1,SDC3,SOCS,TFPI,TRIM2,UBE2,UBE2E2,UBE2T,UBE2W,Ube3,XRCC2,XRCC3	32	25	[Cancer, Cell Cycle, DNA Replication, Recombination, and Repair]
14	ATAD2,ATPase,AURK,CHAF1A,CHAF1B,CHEK1,DNA2,DNAJC9,DPF1,DTL,FAM107B,FEN1,GC-GCR dimer,Gcn5l,H2BC8,H3C2,H3C8,Histone h3,Histone h4,KAT2B,MutS alpha,NCOA2,NDUFAF6,PCNA-CAF1,RAB6B,RFC3,RFC5,RPA2,RPA3,Rxr,SETMAR,SFRP1,SWI-SNF,USP37,WRNIP1	32	25	[Cancer, Cellular Assembly and Organization, DNA Replication, Recombination, and Repair]
15	ACAC,ADAMTS10,Ahr-aryl hydrocarbon-Arnt,alcohol group acceptor phosphotransferase,C5orf34,COL6A1,COLGALT2,CP,DAPK1,DCK,DCP2,DMPK,DNA Polymerase Alpha,Ferritin,FOXG1,H6PD,HROB,HSD17B3,Insulin,NR2F1,PABP,PAK3,POLA2,PRIM1,PRIM2,Primase,ribonucleotide reductase,RRM1,RRM2B,SELENOP,SLC25A10,TFIIH,THOC3,TK1,Troponin t	30	24	[Cancer, Hematological Disease, Immunological Disease]
16	Alpha tubulin,ANNEXIN,BETA TUBULIN,DNA-PK,DYNC1I1,Dynein,FAM83D,FMN1,GABA-A receptor,GABARAPL1,GABRA3,GABRQ,GPAA1,HAP1,HEXA,IMPA1,KCNB1,MAP3K12,MID1,MLLT11,MTBP,N-type Calcium Channel,NRN1,RALGDS,RAS,Rsk,S100B,SNAP25,Snare,STAU2,Syntaxin,SYT1,transglutaminase,TUBB2B,tubulin (family)	27	22	[Cell-To-Cell Signaling and Interaction, Cellular Assembly and Organization, Neurological Disease]
17	AFAP1,Aldose Reductase,BCAM,CA12,Cbp/p300,CDH4,COL12A1,collagenase,Cyclin A/Cdk2,DMKN,EGLN,estrogen receptor,GGCT,GRIP1,GYPC,H2AC11,Histone H1,Holo RNA polymerase II,IL1RAP,Importin alpha/beta,LAMA4,Lamin b,MMP15,N-cor,NCR3LG1,OTUD6B,PC-PLC,Pik3r,Pkc(s),STC2,TGM2,THBS2,TIP60,TPX2,ZNF404	23	20	[Connective Tissue Disorders, Dermatological Diseases and Conditions, Developmental Disorder]
18	ABLIM3,Ap2,ARL6IP6,BID,BRCA1,caspase,Ck2,Clathrin,DTNA,E2F1,E3 RING,E3 ring-target,ELOC,EYA2,FAM83A,H2AX,HIBADH,Histone h2a,Ikb,IKK (complex),IKKA/B,MLC1,NFkB (family),NfkB-RelA,PARP,PPM1L,PRKCZ,PRKN,RAD51AP1,RNA polymerase II,SLF1,STARD10,TMEM205,TOP2A,Ubiquitin	23	20	[Cancer, Cell Cycle, Embryonic Development]
19	Akt,ALG10,Arf,CDK4/6,CLIP3,Collagen type VI,Cyclin D,cytochrome C,FAM13A,FKHR,FNDC4,GALNT10,GPM6B,IRS,JPT1,KCNH1,Mt,Mt-mmp,MT1A,MT1F,MT1G,MT1H,MT1M,MT1X,MT2A,ORAI2,Pak,Pdgf Ab,PDGF-AA,PDGF-DD,PDGFD,Scf,ST6GALNAC2,STAT1/3/5 dimer,TIMP3	21	19	[Organismal Injury and Abnormalities, Psychological Disorders, Reproductive System Disease]
20	Adaptor protein 2,Alpha catenin,Beta Arrestin,BLACAT1,CD79A,CHN2,CLEC9A,Cofilin,CTSB,DPP4,EPHB2,EZH2,F Actin,G protein beta gamma,GALNT6,IL12 (family),LGR5,LILRA5,LPAR4,MHC II,MKI67,MPHOSPH6,NME5,PARP14,Ras homolog,RNASET2,Rnr,RPL30,RPL7,SATB1,SOCS2,SYK/ZAP,tubulin,VRK1,ZNF184	21	19	[Endocrine System Disorders, Gastrointestinal Disease, Immunological Disease]
21	Atrial Natriuretic Peptide,BST1,CDC45,CHGB,CLSPN,CSRP2,Foxo,GINS1,GINS2,IL23,IRS2-PI3K,Laminin1,LATS,Lpa receptor,LYNX1,MAC,MEF2,Na ,K -ATPase,Ngf,nicotinic acetylcholine receptor,OSTF1,PI3K (complex),PNRC1,PRKG1,PROX1,PRTFDC1,RFWD3,RPS6KA,S6K1,SIK1/SIK1B,SLIT2,thyroid hormone receptor,TIPIN,Vegf Receptor,WDHD1	20	18	[Connective Tissue Disorders, Developmental Disorder, Gastrointestinal Disease]
22	ARHGEF25,atypical protein kinase C,BVES,CIBAR1,Collagen type II,Collagen type III,Cpla2,DDR2,DYRK1B,elastase,GLCCI1,IL-1R,LRRC4,MLKL,MMP14,N-Cadherin,NfkB1-RelA,P38 MAPK,Par6,PLA2G6,Pld,PSAT1,Rho-GDP,Rho-GTP,RHOBTB1,RhoGDI-Rho-GDP,RND3,ROCK,RUFY3,SSPN,TIAM2,Tnf receptor,TPBG,TRIO,YAP/TAZ	20	18	[Connective Tissue Development and Function, Connective Tissue Disorders, Organismal Injury and Abnormalities]
23	APC (complex),BUB1B,CCNB2,Cdc2-CyclinB-Sfn,Cdc25,CDC7,CDCA8,Cdk,CDK1-Cyclin B,Chromosomal Passenger,CITED1,CKAP2L,CKS1B,Collagen type I (complex),Cyclin b1/Cdc2,Cyclin-b-Cdc2,DLX5,FBXO5,GADD45,GAS2L3,Immunoglobulin,Integrin alpha V beta 3,MCC,MIR124,Mpf,NES,Osteocalcin,Plk,PLK2,PLK4,PRRX1,SGO1,SGO2,SNX16,TNMD	20	18	[Cancer, Cell Cycle, DNA Replication, Recombination, and Repair]
24	20s proteasome,ACKR3,ATM/ATR,CCNB1,CCNE2,CDK1/2-Cyclin E,CDK2-CyclinE,CDKN3,CHI3L2,Ctbp,Cyclin D1/cdk4,Cyclin E,Dynamin,E2F7,E2F8,GMNN,H2AC8,LIN9,MYBL2,NFKBIA,PBK,Pias,PMEPA1,POLD3,Rar,Rb,Rb-E2F transcription repression,RBL1,Smad,Srebp,SUMO,SUMO-Ubc9 E2,TDG,thymidine kinase,TYMS	20	18	[Cell Cycle, Developmental Disorder, Embryonic Development]
25	14-3-3,AMPK,ATAD5,ATG7,B-cell receptor,CAMK2,CAMK2D,CCND3,Collagen Alpha1,GPNMB,GRIA3,Hsp90,ID2,Ige,IL7,IRS2,Lh,MAPK10,MTORC2,Nfat (family),NRP1,p70 S6k,PARPBP,PCNA,PEPCK,Pka catalytic subunit,Ppp2c,PRKAA2,SAT1,Sfk,Smad2/3,STAT5a/b,TNIK,TRAF1,YPEL3	20	18	[Cell Death and Survival, Connective Tissue Development and Function, Post-Translational Modification]
